# Supplementary material for: Incidence of catastrophic expenditures linked to obstetric and neonatal care at 92 facilities in Lubumbashi, Democratic Republic of the Congo, 2015
Source: BMC Public Health. 2019 Jul 15;19:948. doi: 10.1186/s12889-019-7260-9 (PMC6632186; doi:10.1186/s12889-019-7260-9)
Supplement: Supplementary file 3 — Description of data. (XLSX 596 kb) [file 12889_2019_7260_MOESM3_ESM.xlsx]

## Sheet: Sheet1
Nb	zonedesant	typestructure	secteurstructure	agefemme	ageclass	adresse	statumatimo	statumamo22	nivetude	etudeclass	occupafemme	occupa22	agepartenaire	agepartenclass22	etudepartenaire	etudepartclass22	occupartenaire	quintilelub	propritmson	relationrespo	persomenage	nbreaccouche	nbrenfantenvie	cpn	moisdbutgrossesse	frquencecpn	motifconsultamaternit	complicationsaccou	typaccouchement	modaccouchement	modepaiement	modaccssoins	fraissoinusd	fraissoinsclass	prvisionaccoustructuactuelle	raisonsaccoumaterniactue	connaissamontanapayer	informationmontant	payementfraismat	personnepayante	provenancefraissiepoux	moyentranspo	gardemater	duresjmat	dsejourclass	modalitadmiss	personneaccou	qualificaavb	qualificacsarienne
1	Kamalondo	2	1	29	2	4	1	1	12	2	7	2	36	3	12	2	7	3	1	1	8	6	6	1	7	2	3	0	0	0	1	1	28	1	2	88	2		0			7	0	4	1	0	1	1
2	Kamalondo	2	1	22	2	2	1	1	11	2	1	1	37	3	13	3	5	3	3	1	4	2	2	1	4	3	1	0	0	0	1	1	40	2	1	2	2		1	1	1	7	0	4	1	0	1	1
3	Kamalondo	2	1	21	2	4	1	1	11	2	1	1	24	1	13	3	5	3	3	1	4	2	2	1	6	4	3	0	0	0	1	1	40	2	1	1	1	2	1	1	1	7	0	5	1	0	1	1
4	Kamalondo	2	1	28	2	7	1	1	12	2	1	1	35	3	12	2	7	4	1	1	4	4	3	1	7	2	1	0	0	0	1	1	39	2	1	5	2		1	1	1	3	0	2	0	0	1	1
5	Kamalondo	2	1	22	2	2	1	1	11	2	1	1	37	3	13	3	5	3	3	1	4	2	2	1	4	3	1	0	0	0	1	1	40	2	1	2	2		1	1	1	7	0	5	1	0	1	1
6	Kamalondo	2	1	21	2	4	1	1	11	2	1	1	24	1	13	3	5	3	3	1	4	2	2	1	6	4	3	0	0	0	1	1	40	2	1	1	1	2	1	1	1	7	0	6	1	0	1	1
7	Kamalondo	2	1	29	2	4	1	1	12	2	7	2	36	3	12	2	7	3	1	1	8	6	6	1	7	2	3	0	0	0	1	1	40	2	1	4	2		1	1	1	7	0	3	0	0	1	1
8	Kamalondo	2	1	28	2	7	1	1	12	2	1	1	35	3	12	2	7	4	1	1	5	4	3	1	7	2	1	0	0	0	1	1	40	2	1	5	2		1	1	1	3	0	4	1	0	1	1
9	Kamalondo	2	1	28	2	4	1	1	12	2	7	2	32	2	12	2	7	4	1	1	3	1	1	1	6	3	2	7	2	1	1	1	245	5	2	2	2		0			3	1	16	2	0	1		2
10	Kamalondo	2	1	41	3	6	1	1	11	2	1	1	42	3	12	2	7	3	1	1	7	6	5	1	6	3	3	0	0	0	1	1	40	2	2	4	1	1	1	1	1	2	0	1	0	0	1	1
11	Kamalondo	2	1	27	2	6	1	1	11	2	1	1	35	3	12	2	7	3	1	1	3	1	1	1	4	5	3	0	0	0	1	1	40	2	2	4	2		1	1	1	7	0	2	0	0	1	1
12	Kamalondo	2	1	24	2	4	1	1	12	2	1	1	29	2		44	7	4	3	1	4	2	2	1	5	4	1	0	0	0	1	1	39	2	1	4	1	2	1	1	1	3	0	3	0	0	1	1
13	Kamalondo	2	1	35	3	3	1	1	12	2	2	2	40	3	13	3	6	4	2	1	6	4	4	1	6	3	1	0	0	0	1	1	46	2	1	4	1	1	1	1	1	2	0	4	1	1	1	1
14	Kamalondo	2	1	33	2	1	1	1	7	2	2	2	40	3	12	2	5	3	2	1	7	6	5	1	6	4	2	3	2	1	1	1	402	5	1	5	2		1	1	1	2	1	10	2	0	3		1
15	Kamalondo	2	1	31	2	3	1	1	11	2	1	1	40	3	13	3	5	3	3	1	5	3	3	1	6	3	1	7	2	1	1	1	315	5	1	5	2		0			2	1	10	1	0	3		1
16	Kamalondo	2	1	29	2	3	1	1	11	2	6	3	37	3	12	2	6	3	1	1	8	4	5	1	6	4	1	7	1	0	1	1	48	2	1	3	2		1	3	1	2	0	3	0	1	1	1
17	Kamalondo	2	4	24	2	3	1	1	12	2	1	1	33	2	13	3	5	3	1	1	3	1	1	1	7	3	1	0	0	0	1	1	34	2	1	2	1	1	1	1	1	3	0	6	1	0	1	1
18	Kamalondo	2	1	20	2	3	1	1	10	2	1	1	30	2	12	2	5	3	3	1	3	1	1	1	3	8	1	4	2	1	1	1	527	5	1	7	2		1	5		3	1	10	2	0	3		1
19	Kamalondo	2	1	32	2	3	1	1	11	2	2	2	37	3	12	2	6	2	2	1	7	5	5	1	3	6	1	0	0	0	1	1	38	2	1	3	1	1	1	1	1	3	0	4	1	0	1	1
20	Kamalondo	2	4	23	2	3	1	1	6	1	1	1	32	2	12	2	4	3	1	1	5	3	3	1	7	2	2	0	0	0	1	1	38	2	1	2	2		1	1	1	2	0	4	1	1	1	1
21	Kamalondo	2	1	37	3	3	1	1	10	2	2	2	39	3	13	3	7	3	1	1	5	5	5	1	5	2	1	0	0	0	1	1	43	2	1	7	2		1	3	1	3	0	4	1	0	1	1
22	Kamalondo	2	1	29	2	3	1	1	6	1	1	1	32	2	12	2	2	4	1	1	8	6	6	1	5	5	1	0	0	0	1	1	36	2	1	4	1	2	1	1	1	2	0	5	1	1	1	1
23	Kamalondo	2	1	15	1	3	5	2	11	2	8	2	23	1	12	2		4	3	1	6	1	1	1	3	4	1	0	0	0	1	1	34	2	1	4	1	1	1	2		2	0	4	1	1	1	1
24	Kamalondo	2	1	34	2	3	1	1	12	2	7	2	38	3	13	3	7	4	3	1	6	5	5	1	6	4	2	5	1	0	1	1	36	2	1	4	1	1	1	1	1	2	0	4	1	1	1	1
25	Kamalondo	2	1	23	2	3	1	1	11	2	1	1	29	2	12	2	7	4	1	1	6	4	4	1	7	2	1	0	0	0	1	1	36	2	1	3	2		1	1	1	2	0	4	1	1	1	1
26	Kamalondo	1	3	19	1	3	1	1	10	2	1	1	27	2	12	2	5	3	3	1	3	1	1	1	5	5	2	4	2	1	1	1	346	5	1	2	1	2	1	1	1	3	1	3	0	0	3		1
27	Kamalondo	1	3	32	2	3	1	1	9	2	1	1	40	3	13	3	6	4	1	1	9	7	7	1	9	1	1	7	1	0	1	1	70	3	1	4	2		1	1	1	6	0	3	0	1	1	1
28	Kamalondo	1	3	30	2	3	1	1	12	2	1	1	43	3	13	3	5	4	2	1	7	4	4	1	6	2	1	0	0	0	1	1	70	3	1	3	1	1	1	1	1	3	0	7	1	0	1	1
29	Kamalondo	1	3	29	2	3	1	1	8	2	1	1	35	3	12	2	7	3	3	1	5	3	3	1	5	1	1	0	0	0	1	1	70	3	1	1	2		1	1	1	2	0	1	0	0	1	1
30	Kamalondo	1	3	24	2	3	1	1	11	2	1	1	32	2	12	2	7	4	1	1	5	3	3	2			1	0	0	0	1	1	70	3	1	3	2		1	1	1	7	0	4	1	0	1	1
31	Kamalondo	1	3	26	2	3	1	1	12	2	1	1	34	2	13	3	6	3	1	1	4	2	2	1	6	3	3	0	0	0	1	1	70	3	1	4	2		1	1	1	3	0	2	0	0	2	2
32	Kamalondo	1	3	30	2	3	1	1	12	2	2	2	36	3	13	3	6	3	1	1	6	4	4	1	5	4	1	0	0	0	1	1	70	3	1	4	2		1	1	1	7	0	2	0	0	2	2
33	Kamalondo	1	3	25	2	3	1	1	10	2	1	1	33	2	12	2	7	4	1	1	5	3	3	1	5	4	1	0	0	0	1	1	70	3	1	2	1	1	1	1	1	3	0	1	0	0	1	1
34	Kamalondo	1	3	38	3	3	1	1	11	2	2	2	40	3	13	3	6	5	1	1	7	4	4	1	5	3	1	0	0	0	1	1	70	3	1	3	1	1	1	1	1	2	0	2	0	0	1	1
35	Kamalondo	1	3	32	2	3	1	1	13	3	5	3	35	3	13	3	5	4	3	1	8	1	1	1	3	9	1	0	0	0	1	1	70	3	1	4	2		1	1	1	3	0	3	0	0	2	2
36	Kamalondo	1	3	28	2	3	1	1	12	2	1	1	37	3	13	3	5	3	1	1	9	3	3	1	3	2	1	0	0	0	1	1	70	3	1	2	1	1	1	1	1	2	0	1	0	0	1	1
37	Kamalondo	1	3	26	2	3	1	1	9	2	1	1	21	1	12	2	7	4	1	5	6	2	2	1	2	6	1	0	0	0	1	1	70	3	1	2	1	1	1	1	1	3	0	1	0	0	2	2
38	Kamalondo	1	3	20	2	3	1	1	12	2	5	3	28	2	12	2	7	4	1	4	8	1	1	1	3	9	1	0	0	0	1	1	70	3	1	4	2		1	1	1	3	0	1	0	0	2	2
39	Kamalondo	1	3	26	2	3	1	1	12	2	1	1	34	2	15	3	7	4	1	1	4	2	2	1	5	6	1	0	0	0	1	1	70	3	1	2	1	1	1	1	1	1	0	1	0	0	1	1
40	Kamalondo	1	3	22	2	3	1	1	10	2	7	2	30	2	12	2	7	4	2	1	3	2	2	1	7	2	1	0	0	0	1	1	70	3	1	2	1	1	1	1	1	7	0	3	0	0	1	1
41	Kamalondo	1	3	30	2	3	1	1	11	2	1	1	38	3	13	3	8	3	1	1	5	4	4	1	5	3	1	0	0	0	1	1	70	3	1	2	1	1	1	1	1	2	0	1	0	0	1	1
42	Kamalondo	1	3	26	2	3	1	1	9	2	1	1	21	1	12	2	7	4	1	5	6	2	2	1	2	6	1	0	0	0	1	1	70	3	1	2	1	1	1	1	1	3	0	1	0	0	2	2
43	Kamalondo	1	3	20	2	3	1	1	12	2	5	3	28	2	12	2	7	4	1	4	8	1	1	1	3	9	1	0	0	0	1	1	70	3	1	4	2		1	1	1	3	0	1	0	0	2	2
44	Kamalondo	1	3	26	2	3	1	1	12	2	1	1	34	2	15	3	7	4	1	1	4	2	2	1	5	6	1	0	0	0	1	1	70	3	1	2	1	1	1	1	1	1	0	1	0	0	1	1
45	Kamalondo	1	3	22	2	3	1	1	10	2	7	2	30	2	12	2	7	4	2	1	3	2	2	1	7	2	1	0	0	0	1	1	70	3	1	2	1	1	1	1	1	7	0	3	0	0	1	1
46	Kamalondo	1	3	30	2	3	1	1	12	2	1	1	44	3	12	2	6	3	3	1	5	2	2	1	4	5	3	7	2	1	1	1	347	5	1	1	2		1	1	1	2	0	10	2	0	1		1
47	Kamalondo	1	3	24	2	3	1	1	11	2	1	1	27	2	12	2	7	4	1	1	4	2	2	1	3	6	1	0	0	0	1	1	70	3	1	3	1	1	1	1	4	7	0	3	0	1	1	1
48	Kamalondo	1	3	22	2	3	1	1	11	2	1	1	25	2	13	3	6	4	1	1	3	1	1	1	3	6	1	0	0	0	1	1	70	3	1	3	2	0	1	3	4	7	0	3	0	1	1	1
49	Kamalondo	1	3	13	1	3	1	1	12	2	1	1	23	1	13	3	6	4	1	1	4	2	2	1	5	3	1	7	1	0	1	1	70	3	1	3	1	2	1	1	1	2	0	3	0	1	1	1
50	Kamalondo	1	3	24	2	3	1	1	10	2	1	1	28	2	11	2	7	4	1	1	4	1	1	1	6	3	1	7	1	0	1	1	70	3	1	4	2		1	1	4	7	0	3	0	1	1	1
51	Kamalondo	1	3	31	2	3	1	1	8	2	7	2	30	2	13	3	7	4	1	1	6	4	4	1	4	5	1	0	0	0	1	1	70	3	1	3	1	2	1	1	4	7	0	3	0	1	1	1
52	Kamalondo	1	3	25	2	3	1	1	10	2	1	1	34	2	12	2	7	3	1	1	4	1	1	1	6	3	1	0	0	0	1	1	70	3	1	3	1	2	1	1	4	6	0	3	0	1	1	1
53	Kamalondo	1	3	29	2	3	1	1	9	2	2	2	46	4	12	2	7	4	2	1	9	7	7	1	6	2	1	0	0	0	1	1	70	3	1	3	2		1	1	4	6	0	3	0	1	1	1
54	Kamalondo	1	3	27	2	3	1	1	9	2	1	1	42	3	11	2	2	3	1	1	5	3	3	1	3	6	1	0	0	0	1	1	70	3	1	3	2		1	1	4	7	0	3	0	1	1	1
55	Kamalondo	1	3	19	1	3	1	1	7	2	1	1	22	1	9	2	7	3	1	1	4	2	2	1	3	4	1	7	1	0	1	1	70	3	2	4	1	2	1	1	4	7	0	3	0	0	1	1
56	Kamalondo	1	3	36	3	3	1	1	13	3	6	3	42	3	13	3	7	3	1	1	9	4	4	1	6	2	1	0	0	0	1	1	70	3	1	2	2		1	1	1	7	0	3	0	0	1	1
57	Kamalondo	1	3	36	3	3	1	1	13	3	5	3	38	3	13	3	6	4	1	1	7	4	4	1	2	6	1	7	1	0	1	1	70	3	1	2	1	1	1	1	1	3	0	3	0	0	2	2
58	Kamalondo	1	3	23	2	3	1	1	11	2	1	1	35	3	9	2	6	3	1	1	2	2	2	1	3	6	1	0	0	0	1	1	70	3	2	88	1	1	1	1	2	3	0	2	0	0	1	1
59	Kamalondo	1	3	23	2	3	1	1	11	2	1	1	35	3	9	2	6	3	1	1	2	2	2	1	3	6	1	0	0	0	1	1	70	3	2	88	1	1	1	1	2	3	0	2	0	0	1	1
60	Kamalondo	2	1	25	2	3	1	1	8	2	1	1	26	2	13	3	7	3	1	1	1	2	2	1	4	4	1	0	0	0	1	1	34	2	1	2	1	1	1	1	1	6	0	3	0	0	1	1
61	Kamalondo	2	1	23	2	3	1	1	11	2	9	1		5	7	2	1	4	1	2	6	4	4	1	7	2	1	0	0	0	1	1	36	2	1	3	2		1	1	1	4	0	4	1	1	1	1
62	Kampemba	1	3	21	2	3	1	1	12	2	7	2	25	2	13	3	4	3	1	1	3	1	1	1	4	5	1	0	0	0	1	1	35	2	1	88	2		1	1	1	3	0	3	0	0	1	1
63	Kampemba	2	1	28	2	3	1	1	6	1	2	2	33	2	9	2	7	3	3	1	7	5	5	1	5	3	1	0	0	0	1	1	41	2	2	88	2	4	1	1	1	7	0	5	1	0	1	1
64	Kampemba	2	1	26	2	3	1	1	11	2	1	1	30	2	13	3	5	3	3	1	6	5	5	1	7	2	1	0	0	0	1	1	41	2	1	4	2		1	1	1	7	0	3	0	0	1	1
65	Kampemba	2	1	20	2	3	1	1	12	2	1	1	30	2	13	3	6	4	3	1	3	2	2	1	4	5	3	0	0	0	1	1	41	2	2	2	2		1	1	1	7	0	2	0	0	1	1
66	Kampemba	2	1	28	2	3	1	1	6	1	1	1	42	3	12	2	7	2	1	1	5	3	3	1	6	3	1	0	0	0	1	1	39	2	1	4	1	2	1	1	1	6	0	3	0	0	1	1
67	Kampemba	1	4	35	3	3	1	1	9	2	1	1	40	3	12	2	5	4	1	1	6	4	4	1	7	3	1	0	0	0	1	1	34	2	1	3	2		1	1	1	4	0	3	0	0	1	1
68	Kampemba	1	4	23	2	3	1	1	10	2	1	1	30	2	12	2	2	4	1	1	3	1	1	1	5	4	1	0	0	0	1	1	34	2	1	3	2		1	1	1	7	0	2	0	0	1	1
69	Kampemba	1	4	28	2	3	1	1	12	2	1	1	35	3	13	3	6	4	2	1	6	4	4	1	6	3	1	0	0	0	1	1	34	2	1	4	2		1	1	1	7	0	3	0	0	1	1
70	Kampemba	1	4	19	1	3	1	1	9	2	1	1	21	1	11	2	7	3	1	1	3	1	1	1	6	3	1	0	0	0	1	1	34	2	1	4	2		1	1	1	7	0	3	0	0	1	1
71	Kampemba	1	3	20	2	3	1	1	12	2	7	2	25	2	13	3	4	3	1	1	3	1	1	1	4	5	1	0	0	0	1	1	35	2	1	3	2		1	1	1	7	0	2	0	0	1	1
72	Kampemba	2	1	28	2	3	1	1	6	1	2	2	33	2	9	2	7	3	3	1	7	5	5	1	5	3	1	0	0	0	1	1	42	2	2	4	1	2	1	1	1	7	0	4	1	0	1	1
73	Kampemba	2	1	26	2	3	1	1	11	2	1	1	30	2	13	3	5	3	3	1	7	5	5	1	7	2	1	0	0	0	1	1	42	2	1	4	2		1	1	1	7	0	3	0	0	1	1
74	Kampemba	2	1	20	2	3	1	1	12	2	1	1	30	2	13	3	6	4	3	1	4	2	2	1	4	5	3	0	0	0	1	1	42	2	2	2	2		1	1	1	7	0	2	0	0	1	1
75	Kampemba	1	4	29	2	3	1	1	6	1	1	1	41	3	12	2	7	2	1	1	5	3	3	1	6	3	1	0	0	0	1	1	36	2	1	4	1	2	1	1	1	6	0	3	0	0	1	1
76	Kampemba	1	4	32	2	3	1	1	9	2	1	1	40	3	13	3	6	4	1	1	9	7	7	1	9	1	1	7	1	0	1	1	39	2	1	4	2		1	1	1	6	0	3	0	1	1	1
77	Kampemba	2	1	30	2	3	1	1	12	2	1	1	43	3	13	3	5	4	2	1	7	4	4	1	6	2	1	0	0	0	1	1	42	2	1	3	1	1	1	1	1	3	0	7	1	0	1	1
78	Kampemba	1	4	29	2	3	1	1	8	2	1	1	35	3	12	2	7	3	3	1	5	3	3	1	5	1	1	0	0	0	1	1	40	2	1	1	2		1	1	1	2	0	1	0	0	1	1
79	Kampemba	1	4	24	2	3	1	1	11	2	1	1	32	2	12	2	7	4	1	1	5	3	3	2			1	0	0	0	1	1	40	2	1	3	2		1	1	1	7	0	4	1	0	1	1
80	Kampemba	1	4	35	3	3	1	1	7	2	1	1	36	3	13	3	7	3	1	1	7	6	5	1	3	7	1	0	0	0	1	1	66	3	1	3	2		1	1	1	7	0	4	1	1	1	1
81	Kampemba	2	1	22	2	3	1	1	12	2	7	2	28	2	13	3		4	1	1	3	1	1	1	4	5	1	0	0	0	1	1	41	2	1	3	1	1	1	1	6	7	0	3	0	0	1	1
82	Kampemba	2	1	25	2	3	5	2	11	2	7	2		5		44		3	3	3	5	2	2	1	5	3	1	0	0	0	1	1	41	2	1	3	2		1	2		7	0	4	1	0	1	1
83	Kampemba	2	1	25	2	3	1	1	9	2	7	2	40	3	12	2	4	1	1	1	5	2	2	1	3	6	1	4	2	1	1	1	345	5	2	7	2		0			3	1	64	2	0	2		2
84	Kampemba	1	3	22	2	3	1	1	11	2	1	1	34	2	13	3	6	3	3	1	6	4	4	1	6	2	1	7	1	0	1	1	70	3	1	6	2		1	7		2	0	3	0	1	1	1
85	Kampemba	2	1	22	2	3	1	1	12	2	1	1	28	2	12	2	7	4	1	1	2	1	1	1	2	7	1	4	1	0	1	1	42	2	1	1	1	1	1	1	1	7	0	4	1	0	1	1
86	Kampemba	2	1	25	2	3	1	1	11	2	1	1	27	2	13	3	5	4	1	1	4	2	2	1	6	3	1	0	0	0	1	1	41	2	1	3	2		1	2		7	0	2	0	0	1	1
87	Kampemba	1	4	28	2	3	1	1	10	2	1	1	31	2	12	2	2	4	1	1	7	5	5	1	3	6	1	0	0	0	1	1	41	2	1	4	1	1	1	1	4	7	0	3	0	0	1	1
88	Kampemba	2	1	30	2	3	1	1	9	2	1	1	33	2	12	2	7	4	1	1	8	5	5	1	6	3	1	0	0	0	1	1	41	2	1	3	2		1	1	1	2	0	2	0	0	1	1
89	Kampemba	1	4	23	2	3	1	1	8	2	1	1	30	2	12	2	2	4	1	1	6	4	4	1	6	2	1	0	0	0	1	1	41	2	1	2	2		1	1	1	7	0	1	0	0	1	1
90	Kampemba	2	1	25	2	3	1	1	12	2	1	1	30	2	12	2	7	4	3	1	6	5	4	1	3	6	1	0	0	0	1	1	41	2	1	3	1	1	1	1	1	3	0	4	1	0	1	1
91	Kampemba	2	1	29	2	3	1	1	12	2	1	1	33	2	12	2	7	4	1	1	7	6	5	1	4	5	3	0	0	0	1	1	42	2	1	4	2		1	1	1	7	0	3	0	0	1	1
92	Kampemba	2	1	29	2	3	1	1	12	2	1	1	33	2	12	2	7	4	1	1	7	6	5	1	4	6	3	0	0	0	1	1	42	2	1	4	2		1	1	1	7	0	3	0	0	1	1
93	Kampemba	1	4	18	1	3	1	1	9	2	1	1	27	2	13	3	7	2	1	1	3	1	1	1	6	3	1	0	0	0	1	1	15	1	1	3	1	1	1	1	1	7	0	3	0	0	1	1
94	Kampemba	1	4	39	3	3	1	1	11	2	1	1	34	2	12	2	7	4	1	1	6	4	4	1	3	5	1	0	0	0	1	1	34	2	2	5	2	2	1	1	1	2	0	1	0	0	2	2
95	Kampemba	1	4	21	2	3	1	1	10	2	1	1	32	2	12	2	2	3	1	1	3	1	1	1	6	3	1	0	0	0	1	1	15	1	1	3	1	1	1	1	4	7	0	3	0	0	1	1
96	Kampemba	1	4	26	2	3	1	1	10	2	1	1	32	2	12	2	4	2	1	1	4	3	3	1	3	6	1	7	1	0	1	1	17	1	1	2	1	1	1	1	1	7	0	3	0	0	1	1
97	Kampemba	1	4	30	2	3	1	1	6	1	1	1	35	3	12	2	7	2	3	1	2	7	7	1	8	2	1	2	1	0	1	1	15	1	1	3	1	1	1	1	4	7	0	2	0	0	1	1
98	Kampemba	1	4	31	2	3	1	1	5	1	5	3	50	4	2	1	7	1	1	1	5	3	3	1	5	2	1	7	1	0	1	1	15	1	1	3	1	1	1	1	4	7	0	3	0	0	1	1
99	Kampemba	1	4	19	1	3	1	1	9	2	1	1	20	1	12	2	7	2	1	1	4	2	2	1	3	6	2	0	0	0	1	1	15	1	2	2	1	1	1	1	1	7	0	3	0	0	1	1
100	Kampemba	1	4	25	2	3	1	1	10	2	1	1	31	2	12	2	5	3	1	1	5	3	3	1	6	3	1	0	0	0	1	1	15	1	1	4	1	1	1	1	1	7	0	2	0	0	2	2
101	Kampemba	1	4	24	2	3	1	1	9	2	1	1	32	2	12	2	7	4	1	1	4	2	2	1	5	3	1	7	1	0	1	1	15	1	1	3	2		1	1	4	7	0	3	0	0	1	1
102	Kampemba	1	4	18	1	3	1	1	10	2	1	1		5	7	2	2	4	1	1	3	1	1	1	3	6	1	7	1	0	1	1	36	2	1	2	2		1	1	1	6	0	2	0	0	1	1
103	Kampemba	1	4	25	2	3	1	1	10	2	1	1	33	2	12	2	5	3	2	1	6	4	4	1	6	3	1	0	0	0	1	1	34	2	1	2	1	1	1	1	1	2	0	4	1	0	1	1
104	Kampemba	1	4	40	3	3	1	1	10	2	6	3	55	4	12	2	6	4	2	1	10	7	7	1	7	2	2	7	1	0	1	1	15	1	1	4	1	2	1	3	4	7	0	3	0	0	2	2
105	Kampemba	2	1	23	2	3	1	1	12	2	2	2	31	2	13	3	7	3	1	1	5	3	3	1	3	5	1	0	0	0	1	1	41	2	1	4	1	1	1	1	1	7	0	3	0	0	1	1
106	Kampemba	2	1	20	2	3	1	1	10	2	2	2	28	2	12	2	7	3	1	1	5	2	2	1	3	5	1	0	0	0	1	1	41	2	2	7	2		1	3	4	7	0	3	0	0	2	2
107	Kampemba	2	1	25	2	3	1	1	12	2	1	1	40	3	12	2	5	4	1	1	6	3	3	1	5	6	1	0	0	0	1	1	42	2	1	2	1	1	1	1	1	3	0	2	0	0	1	1
108	Kampemba	1	3	23	2	3	1	1	12	2	7	2	28	2	12	2	8	4	2	1	8	2	2	1	3	3	1	0	0	0	1	1	48	2	1	1	1	1	1	1	1	3	0	4	1	0	1	1
109	Kampemba	1	3	22	2	3	1	1	12	2	1	1	22	1	12	2	2	4	1	1	4	2	2	1	4	2	1	6	1	0	1	1	56	2	1	1	1	1	1	1	1	2	0	4	1	0	1	1
110	Kampemba	1	3	27	2	3	1	1	10	2	2	2	33	2	12	2	2	5	2	1	6	4	4	1	6	4	1	4	1	0	1	1	44	2	1	3	2		1	1	1	3	0	3	0	1	1	1
111	Kampemba	1	3	27	2	3	1	1	11	2	1	1	32	2	12	2	4	2	1	1	1	3	2	1	5	2	3	0	0	0	1	1	41	2	1	4	1	1	1	1	1	6	0	4	1	0	1	1
112	Kampemba	1	3	26	2	3	1	1	12	2	2	2	30	2	13	3	5	2	1	1	1	1	1	1	4	4	1	0	0	0	1	1	33	2	1	88	1	1	1	1	1	3	0	3	0	0	1	1
113	Kampemba	1	3	26	2	3	1	1	12	2	1	1	32	2	13	3	7	4	1	1	5	3	3	1	6	3	3	0	0	0	1	1	40	2	1	3	1	1	1	1	1	6	0	3	0	1	1	1
114	Kampemba	1	3	22	2	3	1	1	10	2	1	1	28	2	11	2	7	3	1	1	3	1	1	1	5	4	1	5	1	0	1	1	54	2	1	1	2	0	1	1	1	2	0	4	1	1	1	1
115	Kampemba	1	3	22	2	3	1	1	6	1	1	1	30	2	12	2	4	4	1	1	3	1	1	1	4	4	1	2	2	1	1	1	228	5	2	5	2	1	1	1	1	2	0	4	1	0	1		1
116	Kampemba	1	3	23	2	3	1	1	12	2	1	1	30	2	13	3	2	4	1	1	5	3	3	1	7	2	3	0	0	0	1	1	34	2	1	1	2	0	1	1	1	2	0	3	0	1	1	1
117	Kampemba	2	1	28	2	3	1	1	11	2	1	1	32	2	13	3	7	4	1	1	4	2	2	1	4	3	1	0	0	0	1	1	41	2	1	88	1	1	1	1	1	7	0	4	1	0	1	1
118	Kampemba	1	3	22	2	3	1	1	12	2	1	1	22	1	12	2	2	4	1	1	4	2	2	1	4	2	1	6	1	0	1	1	42	2	1	1	1	1	1	1	1	2	0	4	1	0	1	1
119	Kampemba	1	3	22	2	3	1	1	8	2	1	1	26	2	12	2	4	4	2	1	8	1	1	1	6	2	3	4	1	0	1	1	33	2	2	88	2		1	1	1	2	1	3	0	0	1	1
120	Kampemba	2	1	26	2	3	1	1	12	2	2	2	30	2	13	3	5	2	1	1	1	1	1	1	4	4	1	0	0	0	1	1	33	2	1	88	1	1	1	1	1	3	0	3	0	0	1	1
121	Kampemba	1	3	32	2	3	1	1	3	1	1	1	40	3	8	2	2	2	3	1	9	7	7	1	5	2	3	0	0	0	1	1	43	2	1	3	1	1	1	1	1	7	0	3	0	1	1	1
122	Kampemba	1	3	25	2	3	1	1	11	2	1	1	29	2	12	2	5	4	1	1	5	3	2	1	4	4	1	0	0	0	1	1	34	2	1	1	1	1	1	1	1	2	0	3	0	1	1	1
123	Kampemba	1	3	22	2	3	1	1	12	2	1	1	22	1	12	2	2	4	1	1	4	2	2	1	4	2	1	6	1	0	1	1	42	2	1	1	2	1	1	1	1	2	0	4	1	0	1	1
124	Kampemba	2	1	27	2	3	1	1	10	2	2	2	33	2	12	2	2	5	2	1	6	4	4	1	6	4	1	4	1	0	1	1	44	2	1	3	2		1	1	1	3	0	3	0	1	1	1
125	Kampemba	1	3	40	3	3	1	1	11	2	1	1	33	2	13	3	6	4	1	1	3	4	4	1	3	3	1	4	1	0	1	1	41	2	1	88	2		1	1	1	3	0	4	1	0	1	1
126	Kampemba	1	3	27	2	3	1	1	11	2	1	1	32	2	12	2	4	2	1	1	1	3	2	1	5	2	3	0	0	0	1	1	40	2	1	4	1	1	1	1	1	6	0	4	1	0	1	1
127	Kampemba	1	3	32	2	3	1	1	3	1	1	1	40	3	8	2	2	2	3	1	9	7	7	1	5	2	3	0	0	0	1	1	43	2	1	3	1	1	1	1	1	7	0	7	1	1	1	1
128	Kampemba	1	3	27	2	3	1	1	11	2	1	1	32	2	12	2	4	2	1	1	1	3	2	1	5	2	3	0	0	0	1	1	40	2	1	4	1	1	1	1	1	6	0	4	1	0	1	1
129	Kampemba	1	3	32	2	3	1	1	3	1	1	1	40	3	8	2	2	2	3	1	9	7	7	1	5	2	3	0	0	0	1	1	43	2	1	3	1	1	1	1	1	7	0	3	0	1	1	1
130	Kampemba	1	3	22	2	3	1	1	12	2	1	1	22	1	12	2	2	4	1	1	4	2	2	1	4	2	1	6	1	0	1	1	42	2	1	1	1	1	1	1	1	2	0	4	1	0	1	1
131	Kampemba	1	3	27	2	3	1	1	10	2	2	2	33	2	12	2	2	5	2	1	6	4	4	1	6	4	1	4	1	0	1	1	44	2	1	3	2		1	1	1	3	0	3	0	1	1	1
132	Kampemba	1	3	27	2	3	1	1	11	2	1	1	32	2	12	2	4	2	1	1	1	3	2	1	5	2	3	0	0	0	1	1	40	2	1	4	1	1	1	1	1	6	0	4	1	0	1	1
133	Kampemba	1	4	30	2	3	1	1	9	2	1	1	35	3	12	2	7	4	1	1	11	6	6	1	7	2	1	7	1	0	1	1	39	2	1	3	1	1	1	1	4	7	0	3	0	1	1	1
134	Kampemba	1	4	33	2	3	1	1	9	2	7	2	35	3	13	3	7	4	1	1	8	6	6	1	6	3	1	7	1	0	1	1	39	2	1	3	2		1	1	4	7	0	3	0	1	1	1
135	Kampemba	1	4	28	2	3	1	1	4	1	1	1	34	2	9	2	7	3	1	1	7	5	5	1	5	4	1	7	1	0	1	1	14	1	1	3	2		1	1	4	7	0	3	0	1	1	1
136	Kampemba	1	4	39	3	3	1	1	12	2	7	2	42	3	13	3	5	4	2	1	2	6	6	1	4	3	1	7	1	0	1	1	40	2	1	3	1	1	1	1	1	7	0	3	0	1	1	1
137	Kampemba	1	4	20	2	3	1	1	10	2	1	1	32	2	13	3	6	4	1	1	3	1	1	1	4	5	1	7	1	0	1	1	19	1	1	3	1	1	1	1	1	7	0	3	0	1	1	1
138	Kampemba	1	4	28	2	3	1	1	9	2	7	2	32	2	13	3	7	4	1	1	3	1	1	1	7	2	1	7	1	0	1	1	26	1	1	3	2		1	3	4	7	0	3	0	1	1	1
139	Kampemba	1	4	20	2	3	1	1	9	2	7	2	23	1	11	2	7	3	1	1	4	2	2	1	7	2	1	7	1	0	1	1	26	1	1	3	1	2	1	1	4	2	0	3	0	1	1	1
140	Kampemba	1	4	20	2	3	1	1	12	2	1	1	24	1	13	3	6	3	1	1	3	1	1	1	3	6	1	7	1	0	1	1	26	1	1	3	1	1	1	1	1	7	0	3	0	1	1	1
141	Kampemba	1	4	26	2	3	1	1	10	2	7	2	33	2	8	2	7	3	3	1	5	2	2	1	2	6	1	7	1	0	1	1	26	1	1	3	2		1	1	4	7	0	3	0	1	1	1
142	Kampemba	1	4	30	2	3	1	1	9	2	7	2	34	2	11	2	7	4	2	1	8	5	5	1	6	4	1	7	1	0	1	1	26	1	1	3	2		1	1	4	7	0	3	0	0	1	1
143	Kampemba	1	4	26	2	3	1	1	9	2	1	1	33	2	12	2	7	4	1	1	5	3	3	1	5	4	1	7	1	0	1	1	26	1	1	3	1	1	1	1	4	7	0	3	0	1	1	1
144	Kampemba	1	4	26	2	3	1	1	12	2	6	3	30	2	12	2	7	4	1	1	5	3	3	1	7	3	1	7	1	0	1	1	26	1	2	4	1	1	1	1	4	7	0	3	0	1	1	1
145	Kampemba	1	4	25	2	3	1	1	9	2	1	1	28	2	12	2	7	3	1	1	5	3	3	1	7	2	1	7	1	0	1	1	26	1	1	3	2		1	1	4	7	0	3	0	1	1	1
146	Kampemba	1	4	22	2	3	1	1	10	2	7	2	27	2	12	2	7	4	1	1	4	2	2	1	4	3	1	7	1	0	1	1	26	1	1	3	1	2	1	1	4	7	0	3	0	1	1	1
147	Kampemba	1	4	20	2	3	1	1	9	2	1	1	27	2	12	2	7	4	3	1	3	1	1	1	4	4	1	7	1	0	1	1	26	1	1	3	1	1	1	1	4	7	0	3	0	1	1	1
148	Kampemba	1	4	24	2	3	1	1	10	2	7	2	28	2	12	2	7	4	3	1	12	1	1	1	7	3	1	7	1	0	1	1	26	1	1	5	2		1	1	4	6	0	3	0	1	1	1
149	Kampemba	1	4	24	2	3	1	1	10	2	1	1	30	2	12	2	7	3	1	1	8	5	5	1	5	4	1	7	1	0	1	1	26	1	1	3	1	1	1	1	1	7	0	3	0	1	1	1
150	Kampemba	1	4	22	2	3	1	1	10	2	1	1	25	2	12	2	6	4	1	1	4	2	2	1	6	2	1	7	1	0	1	1	26	1	1	3	1	1	1	1	1	7	0	3	0	1	1	1
151	Kampemba	1	4	22	2	3	1	1	11	2	1	1	30	2	13	3	7	4	1	1	4	2	2	1	5	2	1	7	1	0	1	1	26	1	1	3	2		1	1	4	7	0	3	0	1	1	1
152	Kampemba	1	4	32	2	3	1	1	9	2	1	1	40	3	13	3	6	4	1	1	9	7	7	1	9	1	1	7	1	0	1	1	26	1	1	4	2		1	1	1	6	0	3	0	1	1	1
153	Kampemba	1	4	25	2	3	1	1	10	2	7	2	29	2	9	2	7	4	1	1	3	1	1	1	3	6	1	7	1	0	1	1	26	1	1	4	2		1	1	4	7	0	3	0	1	1	1
154	Kampemba	1	4	26	2	3	1	1	10	2	1	1	30	2	12	2	6	3	2	1	6	4	4	1	5	2	1	7	1	0	1	1	26	1	1	3	1	1	1	1	1	7	0	3	0	1	1	1
155	Kampemba	1	4	21	2	3	1	1	10	2	1	1	38	3	12	2	6	4	1	1	6	4	4	1	6	3	1	7	1	0	1	1	26	1	1	4	2		1	1	1	7	0	3	0	1	1	1
156	Kampemba	1	4	27	2	3	1	1	12	2	1	1	35	3	12	2	7	4	1	1	5	3	3	1	5	4	1	7	1	0	1	1	26	1	1	3	1	2	1	1	4	2	0	3	0	1	1	1
157	Kampemba	1	4	18	1	3	1	1	10	2	1	1	28	2	13	3	7	3	1	1	3	1	1	1	5	3	1	7	1	0	1	1	26	1	1	4	2		1	3	4	6	0	3	0	1	1	1
158	Kampemba	1	4	27	2	3	1	1	12	2	1	1	32	2	13	3	7	4	1	1	7	1	1	1	3	3	1	7	1	0	1	1	26	1	1	3	1	1	1	1	4	7	0	3	0	1	1	1
159	Kampemba	1	4	25	2	3	1	1	11	2	1	1	25	2	12	2	7	4	1	1	4	2	2	1	5	4	1	7	1	0	1	1	26	1	1	3	1	1	1	1	4	7	0	3	0	1	1	1
160	Kampemba	1	4	19	1	3	1	1	11	2	1	1	26	2	13	3	6	4	1	1	3	1	1	1	5	4	1	7	1	0	1	1	26	1	1	3	2	0	1	3	4	7	0	3	0	1	1	1
161	Kampemba	1	4	21	2	3	1	1	12	2	1	1	25	2	13	3	6	4	1	1	4	2	2	1	6	3	1	7	1	0	1	1	26	1	1	3	1	2	1	1	1	2	0	3	0	1	1	1
162	Kampemba	1	4	23	2	3	1	1	10	2	1	1	28	2	12	2	7	4	1	1	4	1	1	1	7	3	1	7	1	0	1	1	26	1	1	4	2		1	1	4	7	0	3	0	1	1	1
163	Kampemba	1	4	30	2	3	1	1	8	2	7	2	33	2	13	3	7	4	1	1	6	4	4	1	6	2	1	7	1	0	1	1	26	1	1	3	1	2	1	1	4	7	0	3	0	1	1	1
164	Kampemba	1	4	20	2	3	1	1	10	2	1	1	35	3	12	2	7	3	1	1	4	1	1	1	8	1	1	7	1	0	1	1	26	1	1	3	1	2	1	1	4	6	0	3	0	1	1	1
165	Kampemba	1	4	28	2	3	1	1	9	2	2	2	47	4	12	2	7	4	2	1	9	7	7	1	7	3	1	7	1	0	1	1	26	1	1	3	2		1	1	4	6	0	3	0	1	1	1
166	Kampemba	1	4	25	2	3	1	1	9	2	1	1	41	3	12	2	2	3	1	1	5	3	3	1	4	3	1	7	1	0	1	1	26	1	1	3	2		1	1	4	7	0	3	0	1	1	1
167	Kampemba	1	4	18	1	3	1	1	7	2	1	1	23	1	9	2	7	3	1	1	4	2	2	1	4	3	1	7	1	0	1	1	26	1	2	4	1	2	1	1	4	7	0	3	0	0	1	1
168	Kampemba	1	4	24	2	3	1	1	5	1	1	1	28	2	12	2	6	3	1	1	7	4	4	2			1	7	1	0	1	1	26	1	1	4	2		1	1	4	7	0	3	0	1	1	1
169	Kampemba	1	4	22	2	3	1	1	10	2	1	1	25	2	12	2	7	2	1	1	3	1	1	1	4	4	1	7	1	0	1	1	38	2	1	3	1	1	1	3	4	7	0	3	0	0	1	1
170	Kampemba	1	4	35	3	3	1	1	12	2	4	3	38	3	13	3	6	4	2	1	3	1	1	1	5	4	5	1	2	1	1	1	384	5	1	3	1	1	1	1	1	2	1	3	0	0	1		2
171	Kampemba	1	4	37	3	3	1	1	8	2	1	1	45	4	10	2	7	4	1	1	9	9	7	1	4	3	1	7	1	0	1	1	38	2	1	4	2		1	1	4	7	0	3	0	1	1	1
172	Kampemba	1	4	32	2	3	1	1	10	2	2	2	35	3	12	2	6	4	3	1	7	5	5	1	4	5	1	7	1	0	1	1	26	1	1	2	2		1	1	1	7	0	3	0	1	1	1
173	Kampemba	1	4	33	2	3	1	1	11	2	7	2	45	4	13	3	7	4	1	1	10	7	7	1	8	2	1	5	1	0	1	1	26	1	1	3	2		1	1	4	3	0	3	0	1	1	1
174	Kampemba	1	4	19	1	3	1	1	11	2	7	2	30	2	13	3	7	4	1	1	5	1	1	1	2	5	1	7	1	0	1	1	26	1	1	5	2		1	1	4	3	0	3	0	1	1	1
175	Kampemba	1	4	39	3	3	1	1	12	2	2	2	52	4	13	3	7	4	2	1	7	7	7	1	6	3	1	7	1	0	1	1	38	2	2	4	2		1	1	4	3	0	3	0	1	1	1
176	Kampemba	1	4	26	2	3	1	1	11	2	1	1	35	3	11	2	7	4	1	1	7	5	5	1	7	3	3	7	1	0	1	1	38	2	1	3	2		1	1	4	3	0	3	0	1	1	1
177	Kampemba	1	4	35	3	3	1	1	12	2	2	2	47	4	12	2	6	4	1	1	9	7	7	1	6	3	1	0	0	0	1	1	27	1	1	4	2		1	1	1	7	0	2	0	0	1	1
178	Kampemba	2	1	28	2	3	1	1	12	2	1	1	34	2	13	3	4	4	1	1	7	3	3	1	6	3	1	7	1	0	1	1	41	2	1	3	1	1	1	1	1	7	0	2	0	0	1	1
179	Kampemba	1	4	27	2	3	1	1	7	2	7	2	33	2	10	2	7	3	1	1	8	7	6	1	5	4	1	7	1	0	1	1	25	1	1	4	1	1	1	1	1	7	0	2	0	0	2	2
180	Kampemba	2	1	22	2	3	1	1	13	3	2	2	38	3	13	3	5	5	2	1	3	1	1	1	3	6	1	0	0	0	1	1	16	1	1	5	2		1	1	1	4	0	2	0	0	1	1
181	Kampemba	1	4	37	3	3	1	1	9	2	2	2	43	3	12	2	5	4	1	1	10	8	8	1	7	3	1	0	0	0	1	1	28	1	1	1	2		1	1	1	7	0	2	0	0	1	1
182	Kampemba	1	4	25	2	3	1	1	11	2	1	1	30	2	12	2	6	4	1	1	5	2	2	1	4	5	1	0	0	0	1	1	28	1	1	2	2		1	1	1	3	0	1	0	0	1	1
183	Kampemba	1	4	27	2	3	1	1	13	3	2	2	32	2	13	3	2	4	1	1	3	1	1	1	7	2	1	0	0	0	1	1	25	1	1	5	2		1	1	1	3	0	2	0	0	2	2
184	Kampemba	1	4	17	1	3	1	1	11	2	1	1	22	1	12	2	7	3	3	1	3	1	1	1	4	4	1	0	0	0	1	1	39	2	1	4	2		1	1	1	7	0	2	0	0	1	1
185	Kampemba	2	1	30	2	3	1	1	12	2	1	1	43	3	13	3	5	4	2	1	7	4	4	1	6	2	1	0	0	0	1	1	32	2	1	3	1	1	1	1	1	3	0	7	1	0	1	1
186	Kampemba	1	4	29	2	3	1	1	8	2	1	1	35	3	12	2	7	3	3	1	5	3	3	1	5	1	1	0	0	0	1	1	39	2	1	1	2		1	1	1	2	0	1	0	0	1	1
187	Kampemba	1	4	24	2	3	1	1	11	2	1	1	32	2	12	2	7	4	1	1	5	3	3	2			1	0	0	0	1	1	28	1	1	3	2		1	1	1	7	0	4	1	0	1	1
188	Kampemba	1	4	26	2	3	1	1	10	2	1	1	31	2	12	2	7	4	1	1	6	4	4	1	5	3	1	0	0	0	1	1	28	1	1	3	2		1	1	1	3	0	6	1	0	1	1
189	Kampemba	1	4	23	2	3	1	1	12	2	1	1	25	2	12	2	6	4	1	1	5	2	2	1	4	5	1	0	0	0	1	1	11	1	1	4	2		1	1	1	4	0	3	0	0	1	1
190	Kampemba	1	4	27	2	3	1	1	10	2	1	1	35	3	12	2	7	3	1	1	5	3	3	1	4	5	1	0	0	0	1	1	25	1	1	3	2		1	1	1	7	0	3	0	0	1	1
191	Kampemba	1	4	18	1	3	1	1	10	2	1	1	28	2	12	2	4	4	3	1	3	1	1	1	3	3	1	0	0	0	1	1	28	1	1	3	2		1	1	1	3	0	1	0	0	1	1
192	Kampemba	1	4	24	2	3	1	1	12	2	7	2	35	3	13	3	5	5	1	1	4	2	2	1	4	5	1	0	0	0	1	1	28	1	1	3	2		1	1	1	7	0	3	0	0	1	1
193	Kampemba	1	4	30	2	3	1	1	12	2	2	2	36	3	13	3	6	3	1	1	6	4	4	1	5	4	1	0	0	0	1	1	28	1	1	4	2		1	1	1	7	0	2	0	0	2	2
194	Kampemba	1	4	25	2	3	1	1	10	2	1	1	33	2	12	2	7	4	1	1	5	3	3	1	5	4	1	0	0	0	1	1	28	1	1	2	1	1	1	1	1	3	0	1	0	0	1	1
195	Kampemba	1	4	38	3	3	1	1	11	2	2	2	40	3	13	3	6	5	1	1	7	4	4	1	5	3	1	0	0	0	1	1	34	2	1	3	1	1	1	1	1	2	0	2	0	0	1	1
196	Kampemba	2	1	22	2	3	1	1	12	2	7	2	28	2	13	3		4	1	1	3	1	1	1	4	5	1	0	0	0	1	1	28	1	1	3	1	1	1	1	6	7	0	3	0	0	1	1
197	Kampemba	2	1	25	2	3	5	2	11	2	7	2		5		44		3	3	3	5	2	2	1	5	3	1	0	0	0	1	1	28	1	1	3	2		1	2		7	0	4	1	0	1	1
198	Kampemba	2	1	25	2	3	1	1	9	2	7	2	40	3	12	2	4	1	1	1	5	2	2	1	3	6	1	4	2	1	1	1	132	5	2	7	2		0			3	1	64	2	0	2		2
199	Kampemba	1	4	27	2	3	1	1	8	2	2	2	35	3	12	2	2	4	1	1	8	5	5	2			1	0	0	0	1	1	28	1	1	4	2		1	1	1	7	0	3	0	0	1	1
200	Kampemba	2	1	31	2	3	1	1	9	2	1	1	35	3	12	2	7	4	1	1	7	4	4	1	6	3	1	0	0	0	1	1	41	2	1	3	2		1	1	1	2	0	2	0	0	1	1
201	Kampemba	1	4	23	2	3	1	1	8	2	1	1	31	2	12	2	2	4	1	1	6	4	4	1	6	4	1	0	0	0	1	1	38	2	1	2	2		1	1	1	7	0	1	0	0	1	1
202	Kampemba	2	1	25	2	3	1	1	12	2	1	1	31	2	12	2	7	4	3	1	6	5	4	1	3	6	1	0	0	0	1	1	39	2	1	3	1	1	1	1	1	3	0	4	1	0	1	1
203	Kampemba	2	1	26	2	3	1	1	13	3	1	1	30	2	13	3	4	4	1	1	4	2	2	1	5	4	2	5	2	1	1	1	396	5	1	2	2		1	1	1	7	1	10	2	0	2		2
204	Kampemba	2	1	34	2	3	1	1	12	2	1	1	17	1	13	3	4	3	1	1	9	7	7	1	7	2	1	0	0	0	1	1	15	1	1	4	2		1	1	1	7	0	5	1	0	1	1
205	Kampemba	1	4	18	1	3	1	1	9	2	7	2	33	2	12	2	6	4	3	1	3	1	1	1	5	4	1	0	0	0	1	1	28	1	1	5	2		1	1	1	3	0	4	1	0	2	2
206	Kampemba	2	1	26	2	3	1	1	12	2	2	2	48	4	12	2	7	4	1	1	6	5	4	1	7	3	1	0	0	0	1	1	39	2	1	4	2		1	1	1	6	0	3	0	0	1	1
207	Kampemba	1	4	32	2	3	1	1	9	2	1	1	40	3	12	2	2	3	1	1	8	7	6	1	6	3	1	0	0	0	1	1	28	1	1	2	2		1	1	1	7	0	3	0	0	1	1
208	Kampemba	1	4	28	2	3	1	1	11	2	7	2	35	3	12	2	4	4	1	1	5	4	3	1	5	4	1	0	0	0	1	1	28	1	2	4	2		1	1	1	7	0	2	0	0	1	1
209	Kampemba	1	4	18	1	3	1	1	11	2	1	1	27	2	13	3	2	3	1	1	3	1	1	1	3	6	1	0	0	0	1	1	39	2	1	1	2		1	1	1	3	0	1	0	0	1	1
210	Kampemba	1	4	18	1	3	1	1	8	2	1	1	27	2	12	2	6	3	1	1	3	1	1	1	5	4	1	0	0	0	1	1	39	2	1	2	2		1	1	1	7	0	3	0	0	1	1
211	Kampemba	1	4	22	2	3	1	1	6	1	1	1	25	2	9	2	7	4	1	1	3	1	1	1	7	2	1	0	0	0	1	1	28	1	1	2	2		1	1	1	7	0	2	0	0	1	1
212	Kampemba	1	4	27	2	3	1	1	12	2	1	1	35	3	12	2	5	3	1	1	4	1	1	1	3	6	1	0	0	0	1	1	38	2	1	3	2		1	1	1	3	0	3	0	0	1	1
213	Kampemba	1	4	25	2	3	1	1	12	2	1	1	30	2	12	2	7	4	1	1	4	2	2	1	6	3	1	0	0	0	1	1	34	2	1	1	1	1	1	1	1	7	0	3	0	0	1	1
214	Kampemba	1	4	25	2	3	1	1	12	2	4	3	32	2	13	3	4	4	1	1	6	4	4	1	4	5	1	0	0	0	1	1	28	1	1	4	2		1	1	1	3	0	3	0	0	1	1
215	Kampemba	1	4	33	2	3	1	1	9	2	1	1	41	3	12	2	7	3	1	1	7	5	5	1	3	6	1	0	0	0	1	1	28	1	1	1	2		1	1	1	7	0	2	0	0	1	1
216	Kampemba	1	4	30	2	3	1	1	7	2	1	1	35	3	13	3	7	3	1	1	6	4	4	1	6	4	1	0	0	0	1	1	28	1	1	1	2		1	1	1	3	0	2	0	0	1	1
217	Kampemba	1	4	30	2	3	1	1	8	2	1	1	35	3	13	3	7	4	1	1	6	4	4	1	5	4	1	0	0	0	1	1	28	1	1	1	2		1	1	1	3	0	3	0	0	1	1
218	Kampemba	1	4	37	3	3	1	1	9	2	2	2	43	3	12	2	5	4	1	1	10	8	8	1	7	3	1	0	0	0	1	1	28	1	1	1	2		1	1	1	7	0	2	0	0	1	1
219	Kampemba	1	4	25	2	3	1	1	10	2	1	1	33	2	12	2	7	4	1	1	5	3	3	1	5	4	1	0	0	0	1	1	34	2	1	5	2		1	1	1	3	0	3	0	0	1	1
220	Kampemba	1	4	24	2	3	1	1	13	3	2	2	33	2	13	3	2	4	1	1	3	1	1	1	6	3	1	4	2	1	1	1	459	5	2	5	2		1	2		4	0	10	2	0	1		1
221	Kampemba	1	4	35	3	3	1	1	10	2	1	1	43	3	12	2	5	3	1	1	5	3	3	1	5	4	1	0	0	0	1	1	28	1	1	1	2		1	1	1	7	0	2	0	0	1	1
222	Kampemba	1	4	18	1	3	1	1	8	2	1	1	22	1	12	2	6	4	1	1	3	1	1	1	4	5	1	0	0	0	1	1	28	1	1	2	2		1	1	1	7	0	3	0	0	1	1
223	Kampemba	1	4	30	2	3	1	1	10	2	1	1	36	3	12	2	7	4	1	1	7	5	5	1	4	5	1	0	0	0	1	1	13	1	1	3	2		1	1	1	2	0	3	0	0	1	1
224	Kampemba	2	1	24	2	3	1	1	10	2	1	1	32	2	12	2	4	4	1	1	4	2	2	1	6	3	1	0	0	0	1	1	39	2	1	4	2		1	1	1	7	0	4	1	0	1	1
225	Kampemba	1	4	36	3	3	1	1	11	2	2	2	43	3	13	3	6	4	1	1	8	6	6	1	3	6	1	0	0	0	1	1	28	1	1	4	1	1	1	1	1	7	0	3	0	0	1	1
226	Kampemba	1	4	22	2	3	1	1	10	2	1	1	30	2	12	2	7	4	1	1	4	2	2	1	6	3	1	0	0	0	1	1	28	1	1	4	2		1	1	1	3	0	3	0	0	1	1
227	Kampemba	1	4	20	2	3	1	1	11	2	1	1	29	2	12	2	2	4	1	1	3	1	1	1	6	4	1	0	0	0	1	1	28	1	1	4	2		1	1	1	7	0	3	0	0	1	1
228	Kampemba	1	4	35	3	3	1	1	12	2	2	2	48	4	13	3	6	4	1	1	6	5	4	1	5	4	1	0	0	0	1	1	28	1	1	4	2		1	1	1	4	0	3	0	0	1	1
229	Kampemba	1	4	25	2	3	1	1	13	3	1	1	32	2	13	3	2	4	1	1	4	2	1	1	5	4	1	0	0	0	1	1	28	1	1	2	2		1	1	1	3	0	2	0	0	1	1
230	Kampemba	1	4	28	2	3	1	1	12	2	1	1	33	2	13	3	4	4	1	1	5	3	3	1	6	3	1	0	0	0	1	1	39	2	2	4	2		1	1	1	7	0	2	0	0	1	1
231	Kampemba	1	4	20	2	3	1	1	10	2	1	1	24	1	12	2	7	3	1	1	3	1	1	1	7	2	1	0	0	0	1	1	28	1	1	2	2		1	1	1	7	0	4	1	0	1	1
232	Kampemba	1	4	26	2	3	1	1	10	2	1	1	31	2	12	2	7	4	1	1	5	3	3	1	6	4	1	0	0	0	1	1	28	1	1	4	2		1	1	1	7	0	2	0	0	1	1
233	Kampemba	1	4	25	2	3	1	1	12	2	1	1	33	2	12	2	6	4	1	1	5	3	3	1	6	3	1	0	0	0	1	1	28	1	1	2	1	1	1	1	1	7	0	3	0	0	1	1
234	Kampemba	1	4	23	2	3	1	1	11	2	1	1	32	2	12	2	7	4	1	1	3	3	3	1	6	3	1	0	0	0	1	1	28	1	1	3	2		1	1	1	7	0	3	0	0	1	1
235	Kampemba	1	4	26	2	3	1	1	9	2	1	1	32	2	12	2	7	4	1	1	4	2	2	1	7	2	1	0	0	0	1	1	28	1	1	4	2		1	1	1	7	0	4	1	0	1	1
236	Kampemba	1	4	29	2	3	1	1	9	2	1	1	34	2	12	2	7	4	3	1	6	4	4	2			1	0	0	0	1	1	28	1	1	4	2		1	1	1	3	0	4	1	0	1	1
237	Kampemba	1	4	27	2	3	1	1	10	2	1	1	34	2	12	2	7	3	1	1	5	3	3	1	4	5	1	0	0	0	1	1	28	1	1	3	2		1	1	1	7	0	3	0	0	1	1
238	Kampemba	2	1	40	3	3	1	1	5	1	3	2	64	4	8	2	3	2	2	1	6	11	6	1	1	8	7	7	2	1	1	1	345	5	1	5	1	1	0			2	1	12	1	0	2		2
239	Kampemba	1	4	28	2	3	1	1	10	2	1	1	32	2	12	2	7	4	1	1	6	4	4	1	5	4	1	0	0	0	1	1	28	1	1	5	2		1	1	1	7	0	2	0	0	1	1
240	Kampemba	1	4	21	2	3	1	1	10	2	1	1	30	2	13	3	5	4	1	1	5	3	3	2			1	0	0	0	1	1	31	2	1	4	2		1	1	1	2	0	4	1	1	1	1
241	Kampemba	1	4	30	2	3	1	1	12	2	1	1	34	2	13	3	6	3	2	1	4	2	2	2			1	0	0	0	1	1	32	2	1	4	2		1	1	1	2	0	4	1	1	1	1
242	Kampemba	1	4	32	2	3	1	1	5	1	1	1	47	4	12	2	7	2	1	1	8	6	6	1	7	2	1	0	0	0	1	1	33	2	1	2	2		1	1	1	3	0	4	1	0	1	1
243	Kampemba	1	4	19	1	3	1	1	8	2	1	1	32	2	13	3	4	4	3	1	4	2	2	1	3	6	1	0	0	0	1	1	37	2	1	3	1	1	1	1	1	2	0	4	1	1	1	1
244	Kampemba	5	4	27	2	3	1	1	10	2	7	2	30	2	12	2	4	5	2	1	6	4	4	1	2	3	1	0	0	0	1	1	38	2	1	2	1	2	1	1	1	2	0	4	1	1	1	1
245	Kampemba	5	4	20	2	3	1	1	9	2	1	1	24	1	11	2	7	3	3	1	4	2	2	1	2	3	1	0	0	0	1	1	34	2	1	3	1	1	1	1	1	2	0	3	0	1	1	1
246	Kampemba	5	4	33	2	3	1	1	10	2	1	1	40	3	12	2	7	3	1	1	3	2	1	1	3	4	1	0	0	0	1	1	34	2	1	2	2		1	1	1	3	0	4	1	1	1	1
247	Kampemba	1	4	23	2	3	1	1	10	2	1	1	30	2	12	2	5	4	1	1	4	2	2	1	3	6	1	0	0	0	1	1	38	2	1	2	1	1	1	1	1	3	0	3	0	0	2	2
248	Katuba	1	3	23	2	3	1	1	12	2	2	2	30	2	12	2	8	2	2	4	1	2	2	1	3	3	1	0	0	0	1	1	108	4	1	1	1	1	1	1	1	3	0	3	0	0	1	1
249	Katuba	2	1	25	2	3	1	1	8	2	1	1	26	2	13	3	7	3	1	1	1	2	2	1	4	4	1	0	0	0	1	1	34	2	1	2	1	1	1	1	1	6	0	2	0	0	2	2
250	Katuba	2	1	36	3	3	1	1	11	2	2	2	40	3	11	2	5	3	3	1	5	4	3	1	2	2	1	4	1	0	1	1	34	2	1	88	1	1	1	1	1	7	0	4	1	0	1	1
251	Katuba	2	1	32	2	3	1	1	3	1	1	1	40	3	8	2	2	3	3	1	9	7	7	1	5	2	3	0	0	0	1	1	43	2	1	3	1	1	1	1	1	7	0	3	0	0	1	1
252	Katuba	2	1	40	3	3	1	1	12	2	2	2	42	3	13	3	6	3	2	1	4	3	4	1	4	3	3	5	1	0	1	1	51	2	1	7	1	1	1	1	1	3	1	6	1	0	1	1
253	Katuba	1	3	40	3	3	1	1	11	2	1	1	55	4	13	3	6	4	1	1	3	4	4	1	3	3	1	4	1	0	1	1	41	2	1	88	1	1	1	1	1	3	0	4	1	0	1	1
254	Katuba	1	3	19	1	3	1	1	13	3	1	1	28	2	12	2	2	2	1	1	4	1	1	1	4	3	5	0	0	0	1	1	34	2	1	88	1	1	1	1	1	7	0	4	1	0	1	1
255	Katuba	1	3	22	2	3	1	1	12	2	1	1	22	1	12	2	2	4	1	1	4	2	2	1	4	2	1	6	1	0	1	1	42	2	1	1	1	1	1	1	2	3	0	5	1	0	1	1
256	Katuba	1	3	27	2	3	1	1	10	2	2	2	33	2	12	2	2	5	2	1	6	4	4	1	6	4	1	4	1	0	1	1	45	2	1	3	1	1	1	1	1	3	0	3	0	0	1	1
257	Katuba	1	3	27	2	3	1	1	11	2	1	1	32	2	12	2	4	1	1	1	1	3	2	1	5	2	3	0	0	0	1	1	40	2	1	4	1	1	1	1	1	6	0	4	1	0	1	1
258	Katuba	1	3	26	2	3	1	1	12	2	2	2	30	2	13	3	5	3	1	1	1	1	1	1	4	4	1	0	0	0	1	1	33	2	1	88	1	1	1	1	1	3	0	1	0	0	1	1
259	Katuba	1	3	26	2	3	1	1	12	2	1	1	32	2	13	3	7	4	1	1	5	3	3	1	6	3	3	0	0	0	1	1	40	2	1	3	1	1	1	1	1	6	0	1	0	0	1	1
260	Katuba	1	3	22	2	3	1	1	10	2	1	1	28	2	11	2	7	3	1	1	3	1	1	1	5	4	1	5	1	0	1	1	54	2	1	88	1	1	1	3	4	2	0	9	2	0	1	1
261	Katuba	1	3	42	3	3	1	1	13	3	2	2	56	4	13	3	6	5	2	1	6	4	4	1	3	4	1	4	1	0	1	1	33	2	1	88	1	1	1	1	1	3	0	9	2	0	1	1
262	Katuba	2	1	21	2	3	1	1	3	1	1	1	28	2	13	3	7	2	1	1	4	1	1	1	3	3	1	2	2	1	1	1	370	5	1	5	1	1	1	3	1	2	0	4	1	0	2		2
263	Katuba	2	1	22	2	3	1	1	6	1	1	1	30	2	12	2	4	4	1	1	3	1	1	1	4	4	1	2	2	1	1	1	342	5	1	5	1	1	1	1	1	2	0	7	1	0	3		1
264	Katuba	1	3	23	2	3	1	1	12	2	1	1	30	2	13	3	2	4	1	1	5	3	3	1	7	2	3	0	0	0	1	1	34	2	1	88	1	1	1	2		6	0	4	1	0	1	1
265	Katuba	1	3	23	2	3	1	1	12	2	1	1	34	2	12	2	2	3	1	4	2	1	1	1	4	4	1	0	0	0	1	1	41	2	1	88	1	1	1	1	1	2	0	4	1	0	1	1
266	Katuba	2	1	38	3	3	1	1	9	2	1	1	39	3	12	2	7	1	3	1	4	6	7	1	7	1	2	4	1	0	1	1	42	2	1	7	1	1	1	2		2	0	3	0	0	1	1
267	Katuba	1	3	32	2	3	1	1	3	1	1	1	40	3	8	2	2	3	3	1	9	7	7	1	5	2	3	0	0	0	1	1	43	2	1	3	1	1	1	1	1	7	0	3	0	0	1	1
268	Katuba	1	3	25	2	3	1	1	11	2	1	1	29	2	12	2	5	4	1	1	5	3	2	1	4	4	1	0	0	0	1	1	34	2	1	1	1	1	1	1	2	7	0	1	0	0	1	1
269	Katuba	2	1	28	2	3	1	1	11	2	1	1	32	2	13	3	7	4	1	1	4	2	2	1	4	3	1	0	0	0	1	1	41	2	1	88	1	1	1	1	1	7	0	9	2	0	1	1
270	Katuba	2	1	22	2	3	1	1	12	2	1	1	22	1	12	2	2	4	1	1	4	2	2	1	4	2	1	6	1	0	1	1	42	2	1	1	1	1	1	1	1	3	0	5	1	0	1	1
271	Katuba	1	3	27	2	3	1	1	10	2	2	2	33	2	12	2	2	5	2	1	6	4	4	1	6	4	1	4	1	0	1	1	45	2	1	3	1	1	1	1	1	3	0	4	1	0	1	1
272	Katuba	1	3	22	2	3	1	1	8	2	1	1	26	2	12	2	4	4	2	4	8	1	1	1	6	2	3	4	2	1	1	1	857	5	1	88	1	1	1	3	1	2	1	7	1	0	1		2
273	Katuba	1	3	40	3	3	1	1	8	2	2	2	43	3	12	2	7	4	1	1	8	7	8	1	3	4	3	4	2	1	1	1	319	5	1	7	1	1	1	2		6	1	5	1	0	1		2
274	Katuba	2	1	40	3	3	1	1	11	2	1	1		5	13	3	6	4	1	1	3	4	4	1	3	3	1	4	1	0	1	1	41	2	1	88	1	1	1	1	1	3	0	4	1	0	1	1
275	Katuba	1	3	19	1	3	1	1	13	3	1	1	31	2	12	2	2	2	1	1	4	1	1	1	4	3	5	0	0	0	1	1	34	2	1	88	1	2	1	1	1	7	0	2	0	0	1	1
276	Katuba	2	3	22	2	3	1	1	12	2	1	1	22	1	12	2	2	4	1	1	4	2	2	1	4	2	1	6	1	0	1	1	42	2	1	1	1	1	1	1	1	3	0	4	1	0	1	1
277	Katuba	1	3	27	2	3	1	1	10	2	2	2	33	2	12	2	2	5	2	1	6	4	4	1	6	4	1	4	1	0	1	1	44	2	1	3	1	1	1	1	1	3	0	3	0	0	1	1
278	Katuba	2	1	27	2	3	1	1	11	2	1	1	32	2	12	2	4	1	1	1	1	3	2	1	5	2	3	0	0	0	1	1	40	2	1	4	1	1	1	1	1	6	0	4	1	0	1	1
279	Katuba	2	1	26	2	3	1	1	12	2	2	2	30	2	13	3	5	3	1	1	1	1	1	1	4	4	1	0	0	0	1	1	33	2	1	88	1	1	1	1	1	2	0	3	0	0	1	1
280	Katuba	1	3	32	2	3	1	1	3	1	1	1	40	3	8	2	2	3	3	1	9	7	7	1	5	2	3	0	0	0	1	1	43	2	1	3	1	1	1	1	1	7	0	3	0	0	1	1
281	Katuba	1	4	25	2	3	1	1	11	2	1	1	29	2	12	2	5	4	1	1	5	3	2	1	4	4	1	0	0	0	1	1	34	2	1	1	1	1	1	1	1	3	0	1	0	0	1	1
282	Katuba	1	3	28	2	3	1	1	11	2	1	1	32	2	13	3	7	4	1	1	4	2	2	1	4	3	1	0	0	0	1	1	41	2	1	88	1	1	1	1	1	7	0	4	1	0	1	1
283	Katuba	1	3	22	2	3	1	1	12	2	1	1	22	1	12	2	2	4	1	1	4	2	2	1	4	2	1	6	1	0	1	1	42	2	1	1	1	1	1	1	3	2	0	4	1	0	1	1
284	Katuba	2	1	27	2	3	1	1	10	2	2	2	33	2	12	2	2	5	2	1	6	4	4	1	6	4	1	4	1	0	1	1	44	2	1	3	1	1	1	1	1	3	0	3	0	0	1	1
285	Katuba	1	3	22	2	3	1	1	8	2	1	1	26	2	12	2	4	4	2	4	8	1	1	1	6	2	3	4	2	1	1	1	966	5	1	88	1	1	1	1	1	2	1	6	1	0	1		2
286	Katuba	1	3	40	3	3	1	1	8	2	2	2	43	3	12	2	7	4	1	1	8	7	8	1	3	4	3	4	2	1	1	1	518	5	1	7	1	1	1	1	3	6	1	5	1	0	1		2
287	Katuba	1	3	40	3	3	1	1	11	2	1	1	63	4	13	3	6	4	1	1	3	4	4	1	3	3	1	4	1	0	1	1	41	2	1	88	1	1	1	1	1	3	0	4	1	0	1	1
288	Katuba	2	1	19	1	3	1	1	13	3	1	1	35	3	12	2	2	2	1	1	4	1	1	1	4	3	5	0	0	0	1	1	34	2	1	88	1	2	1	1	99	7	0	2	0	0	1	1
289	Katuba	1	3	22	2	3	1	1	12	2	1	1	22	1	12	2	2	4	1	1	4	2	2	1	4	2	1	6	1	0	1	1	42	2	1	1	1	1	1	3	4	2	0	4	1	0	1	1
290	Katuba	1	3	27	2	3	1	1	10	2	2	2	33	2	12	2	2	5	2	1	6	4	4	1	6	4	1	4	1	0	1	1	44	2	1	3	1	1	1	1	1	3	0	4	1	0	1	1
291	Katuba	1	3	27	2	3	1	1	11	2	1	1	32	2	12	2	4	1	1	1	1	3	2	1	5	2	3	0	0	0	1	1	40	2	1	4	1	1	1	1	1	6	0	4	1	0	1	1
292	Katuba	2	1	26	2	3	1	1	12	2	2	2	30	2	13	3	5	3	1	1	1	1	1	1	4	4	1	0	0	0	1	1	33	2	1	88	1	1	1	1	1	2	0	3	0	0	1	1
293	Katuba	2	1	21	2	3	1	1	12	2	1	1	29	2	13	3	8	4	1	1	4	2	2	1	4	4	2	0	0	0	1	1	76	3	1	88	1	1	1	1	1	3	0	5	1	0	1	1
294	Katuba	1	4	22	2	3	1	1	8	2	1	1	27	2	12	2	7	4	1	1	4	2	2	1	4	4	1	0	0	0	1	1	34	2	1	2	1	2	1	1	1	6	0	3	0	0	1	1
295	Katuba	2	1	36	3	3	1	1	12	2	1	1	42	3	13	3	5	4	1	1	5	4	3	1	4	3	1	4	1	0	1	1	34	2	1	88	1	1	1	1	1	7	0	3	0	0	1	1
296	Katuba	1	3	32	2	3	1	1	3	1	1	1	40	3	8	2	2	3	3	1	9	7	7	1	5	2	3	0	0	0	1	1	43	2	1	3	1	1	1	1	1	7	0	4	1	0	1	1
297	Katuba	2	1	40	3	3	1	1	12	2	2	2	42	3	13	3	6	3	2	1	4	3	4	1	4	3	3	5	1	0	1	1	51	2	1	7	1	1	1	1	1	3	1	6	1	0	1	1
298	Katuba	1	4	40	3	3	1	1	11	2	1	1	58	4	13	3	6	4	1	1	3	4	4	1	3	3	1	4	1	0	1	1	41	2	1	88	1	1	1	1	1	3	0	4	1	0	1	1
299	Katuba	1	3	22	2	3	1	1	12	2	1	1	22	1	12	2	2	4	1	1	4	2	2	1	4	2	1	6	1	0	1	1	42	2	1	1	1	1	1	1	1	2	0	4	1	0	1	1
300	Katuba	1	4	27	2	3	1	1	10	2	2	2	33	2	12	2	2	5	2	1	6	4	4	1	6	4	1	4	1	0	1	1	44	2	1	3	1	1	1	1	1	3	0	3	0	0	1	1
301	Katuba	1	1	21	2	3	1	1	12	2	1	1	29	2	13	3	8	4	1	1	4	2	2	1	4	4	2	0	0	0	1	1	108	4	1	88	1	1	1	1	1	3	0	5	1	0	1	1
302	Katuba	2	1	22	2	3	1	1	8	2	1	1	27	2	12	2	7	4	1	1	4	2	2	1	4	4	1	0	0	0	1	1	34	2	1	2	1	1	1	1	1	6	0	3	0	0	1	1
303	Katuba	1	4	36	3	3	1	1	12	2	1	1	42	3	13	3	5	4	1	1	5	4	3	1	4	3	1	4	1	0	1	1	34	2	1	88	1	1	1	1	1	7	0	3	0	0	1	1
304	Katuba	2	1	32	2	3	1	1	3	1	1	1	40	3	8	2	2	3	3	1	9	7	7	1	5	2	3	0	0	0	1	1	43	2	1	3	1	1	1	1	1	7	0	3	0	0	1	1
305	Katuba	1	4	40	3	3	1	1	12	2	2	2	42	3	13	3	6	3	2	1	4	3	4	1	4	3	3	5	1	0	1	1	51	2	1	7	1	1	1	1	1	3	1	5	1	0	1	1
306	Katuba	2	1	40	3	3	1	1	11	2	1	1	59	4	13	3	6	4	1	1	3	4	4	1	3	3	1	4	1	0	1	1	41	2	1	88	1	1	1	1	1	3	0	2	0	0	1	1
307	Katuba	1	4	19	1	3	1	1	13	3	1	1	25	2	12	2	2	2	1	1	4	1	1	1	4	3	5	0	0	0	1	1	34	2	1	88	1	2	1	3	4	7	0	3	0	0	1	1
308	Katuba	2	1	22	2	3	1	1	12	2	1	1	22	1	12	2	2	4	1	1	4	2	2	1	4	2	1	6	1	0	1	1	42	2	1	1	1	1	1	1	1	2	0	5	1	0	1	1
309	Katuba	2	1	40	3	3	1	1	13	3	1	1	49	4	13	3	8	2	1	1	7	5	4	1	7	2	1	7	2	1	1	1	108	4	1	1	1	1	1	1	1	3	0	3	0	0	1		1
310	Katuba	2	1	27	2	3	1	1	10	2	1	1	30	2	11	2	3	1	1	1	7	5	5	1	8	1	1	4	2	1	1	1	332	5	1	2	1	1	1	1	1	6	0	2	0	0	2		2
311	Katuba	2	1	25	2	3	1	1	8	2	1	1	30	2	10	2	4	2	1	1	3	2	2	1	6	6	1	7	1	0	1	1	34	2	1	88	1	1	1	1	1	7	0	4	1	0	1	1
312	Katuba	2	1	17	1	3	5	2	8	2	1	1	29	2	12	2	3	2	3	4	8	1	1	2			1	4	1	0	1	1	43	2	1	3	1	1	1	1	1	7	0	3	0	0	1	1
313	Katuba	2	1	28	2	3	1	1	9	2	1	1	32	2	11	2	5	2	1	1	5	3	3	1	4	5	2	5	2	1	1	1	505	5	1	7	1	1	1	1	1	3	1	6	1	0	1		1
314	Katuba	1	3	25	2	3	1	1	9	2	1	1	32	2	13	3	5	2	1	1	4	2	2	1	7	1	1	4	1	0	1	1	41	2	1	88	1	1	1	1	1	3	0	4	1	0	1	1
315	Katuba	1	3	20	2	3	5	2	12	2	1	1	28	2	12	2	8	2	3	4	10	1	1	1	3	5	1	4	1	0	1	1	34	2	1	88	1	1	1	1	1	7	0	4	1	0	1	1
316	Katuba	1	3	30	2	3	1	1	13	3	8	2	33	2	13	3	5	2	1	1	5	3	3	1	4	8	3	4	2	1	1	1	418	5	1	1	1	1	1	1	2	3	0	5	1	0	1		1
317	Katuba	2	1	40	3	3	1	1	8	2	1	1	46	4	10	2	7	2	3	1	7	6	6	1	7	2	1	0	0	0	1	1	45	2	1	3	1	1	1	1	1	3	0	3	0	0	1	1
318	Katuba	2	1	39	3	3	1	1	11	2	1	1	45	4	12	2	7	2	1	1	9	7	7	1	7	2	1	4	1	0	1	1	40	2	1	4	1	1	1	1	1	6	0	4	1	0	1	1
319	Katuba	2	1	26	2	3	1	1	13	3	8	2	35	3	13	3	5	4	1	1	3	1	1	1	3	7	1	0	0	0	1	1	33	2	1	88	1	1	1	1	1	3	0	1	0	0	1	1
320	Katuba	2	1	18	1	3	5	2	8	2	8	2	24	1	11	2	2	1	3	1	4	1	1	2			1	7	1	0	1	1	40	2	1	3	1	1	1	1	1	6	0	1	0	0	1	1
321	Katuba	2	1	30	2	3	1	1	8	2	1	1	42	3	11	2	7	1	3	1	6	5	5	1	7	3	1	0	0	0	1	1	54	2	1	88	1	1	1	3	4	2	0	9	2	0	1	1
322	Katuba	5	3	36	3	3	1	1	7	2	7	2	40	3	11	2	7	1	1	1	9	10	7	1	4	4	3	5	1	0	1	1	33	2	1	88	1	1	1	1	1	3	0	9	2	0	1	1
323	Katuba	2	1	18	1	3	1	1	9	2	1	1	29	2	13	3	5	2	3	1	5	3	3	1	5	4	1	4	1	0	1	1	44	2	1	5	1	1	1	3	1	2	0	4	1	0	2	2
324	Katuba	5	3	19	1	3	1	1	8	2	1	1	24	1	12	2	7	3	3	1	3	2	2	1	6	4	1	0	0	0	1	1	33	2	1	5	1	1	1	1	1	2	0	7	1	0	3	3
325	Katuba	5	3	30	2	3	1	1	8	2	1	1	41	3	11	2	5	2	1	1	5	4	4	1	5	4	1	0	0	0	1	1	34	2	1	88	1	1	1	2		6	0	4	1	0	1	1
326	Katuba	2	1	20	2	3	1	1	9	2	1	1	30	2	12	2	8	2	3	1	3	1	0	2			4	4	2	1	1	1	408	5	1	88	1	1	1	1	1	2	0	4	1	0	1		1
327	Katuba	2	1	22	2	3	1	1	2	1	2	2	26	2	12	2	2	2	1	1	3	1	0	2			1	0	0	0	1	1	42	2	1	7	1	1	1	2		2	0	3	0	0	1	1
328	Katuba	1	3	20	2	3	1	1	9	2	1	1	27	2	11	2	2	3	1	1	3	2	2	1	4	5	1	0	0	0	1	1	43	2	1	3	1	1	1	1	1	7	0	3	0	0	1	1
329	Katuba	1	3	35	3	3	1	1	9	2	1	1	41	3	12	2	7	2	1	1	7	5	4	1	6	4	1	0	0	0	1	1	34	2	1	1	1	1	1	1	2	7	0	1	0	0	1	1
330	Katuba	1	3	36	3	3	1	1	11	2	1	1	40	3	12	2	5	1	1	1	7	6	6	2			1	0	0	0	1	1	41	2	1	88	1	1	1	1	1	7	0	9	2	0	1	1
331	Katuba	1	3	37	3	3	1	1	12	2	7	2	45	4	13	3	7	2	2	1	7	6	6	1	3	4	1	4	1	0	1	1	42	2	1	1	1	1	1	1	1	3	0	5	1	0	1	1
332	Katuba	1	3	27	2	3	1	1	8	2	1	1	32	2	12	2	6	1	1	1	6	5	5	1	5	3	1	4	1	0	1	1	45	2	1	3	1	1	1	1	1	3	0	4	1	0	1	1
333	Katuba	1	3	30	2	3	1	1	5	1	1	1	35	3	6	1	7	1	4	1	4	2	2	1	5	5	1	0	0	0	1	1	33	2	1	88	1	1	1	3	1	2	1	7	1	0	3	3
334	Katuba	1	3	40	3	3	1	1	5	1	7	2	43	3	8	2	7	2	3	1	7	9	7	2			1	0	0	0	1	1	32	2	1	7	1	1	1	2		6	1	5	1	0	3	3
335	Katuba	1	3	32	2	3	1	1	12	2	1	1	37	3	12	2	6	1	1	1	7	6	6	1	4	5	1	0	0	0	1	1	41	2	1	88	1	1	1	1	1	3	0	4	1	0	1	1
336	Katuba	2	1	22	2	3	1	1	12	2	7	2	32	2	12	2	7	1	3	1	6	3	3	1	7	2	1	0	0	0	1	1	34	2	1	88	1	2	1	1	1	7	0	2	0	0	1	1
337	Katuba	1	3	34	2	3	1	1	10	2	2	2	39	3	12	2	2	2	1	1	8	6	6	1	5	8	1	0	0	0	1	1	42	2	1	1	1	1	1	1	1	3	0	4	1	0	1	1
338	Katuba	1	3	30	2	3	1	1	9	2	1	1	36	3	12	2	2	2	1	1	6	3	3	1	6	6	1	0	0	0	1	1	44	2	1	3	1	1	1	1	1	4	0	3	0	0	1	1
339	Katuba	1	3	19	1	3	1	1	9	2	6	3	25	2	13	3	7	3	1	1	2	1	1	1	3	6	1	0	0	0	1	1	40	2	1	4	1	1	1	1	1	6	0	4	1	0	1	1
340	Katuba	1	3	18	1	3	1	1	9	2	1	1	21	1	10	2	8	2	1	1	3	1	1	2			1	0	0	0	1	1	33	2	1	88	1	1	1	1	1	2	0	3	0	0	1	1
341	Katuba	1	3	28	2	3	1	1	11	2	1	1	35	3	13	3	5	1	1	1	5	3	3	1	7	3	1	0	0	0	1	1	43	2	1	3	1	1	1	1	1	7	0	3	0	0	1	1
342	Katuba	1	3	27	2	3	1	1	12	2	1	1	33	2	12	2	7	1	1	1	5	3	3	1	7	3	1	5	1	0	1	1	34	2	1	1	1	1	1	1	1	3	0	1	0	0	1	1
343	Katuba	1	3	21	2	3	1	1	12	2	1	1	30	2	12	2	5	1	1	1	2	2	2	1	7	5	1	0	0	0	1	1	41	2	1	88	1	1	1	1	1	7	0	4	1	0	1	1
344	Katuba	1	3	29	2	3	1	1	11	2	1	1	31	2	12	2	5	2	1	1	6	5	5	1	7	3	1	0	0	0	1	1	42	2	1	1	1	1	1	1	3	2	0	4	1	0	1	1
345	Katuba	1	3	18	1	3	1	1	12	2	1	1	26	2	12	2	5	1	1	1	3	3	3	1	8	3	1	0	0	0	1	1	44	2	1	3	1	1	1	1	1	3	0	3	0	0	1	1
346	Katuba	1	3	25	2	3	1	1	10	2	1	1	35	3	13	3	4	2	1	1	4	4	4	1	4	5	1	0	0	0	1	1	33	2	1	88	1	1	1	1	1	2	1	6	1	0	3	3
347	Katuba	1	3	40	3	3	1	1	10	2	1	1	45	4	10	2	3	2	1	1	6	3	3	1	5	6	1	0	0	0	1	1	34	2	1	7	1	1	1	1	3	6	1	5	1	0	3	3
348	Katuba	1	3	23	2	3	1	1	8	2	1	1	30	2	12	2	5	1	3	1	4	2	2	1	5	5	1	0	0	0	1	1	41	2	1	88	1	1	1	1	1	3	0	4	1	0	1	1
349	Katuba	2	1	25	2	3	1	1	13	3	1	1	40	3	10	2	8	2	1	1	7	5	4	1	7	2	1	7	2	1	1	1	337	5	1	88	1	2	1	1	99	7	0	2	0	0	1		1
350	Katuba	2	1	40	3	3	1	1	10	2	1	1	49	4	11	2	3	1	1	1	7	5	5	1	8	1	1	4	2	1	1	1	418	5	1	1	1	1	1	3	4	2	0	4	1	0	1		1
351	Katuba	2	1	27	2	3	1	1	8	2	1	1	30	2	10	2	4	1	1	1	3	2	2	1	6	6	1	7	1	0	1	1	44	2	1	3	1	1	1	1	1	3	0	4	1	0	1	1
352	Katuba	2	1	25	2	3	5	2	8	2	1	1	30	2	12	2	6	2	3	4	8	1	1	2			1	4	1	0	1	1	40	2	1	4	1	1	1	1	1	6	0	4	1	0	1	1
353	Katuba	2	1	17	1	3	1	1	9	2	1	1	40	3	11	2	5	2	1	1	5	3	3	1	4	5	2	5	2	1	1	1	332	5	1	88	1	1	1	1	1	2	0	3	0	0	1		1
354	Katuba	1	3	28	2	3	1	1	9	2	1	1	32	2	13	3	5	1	1	1	4	2	2	1	7	1	1	4	1	0	1	1	76	3	1	88	1	1	1	1	1	3	0	5	1	0	1	1
355	Katuba	1	3	25	2	3	5	2	12	2	1	1	32	2	12	2	8	2	3	4	10	1	1	1	3	5	1	4	1	0	1	1	34	2	1	2	2		1	1	1	6	0	3	0	0	1	1
356	Katuba	1	3	20	2	3	1	1	13	3	8	2	28	2	13	3	5	2	1	1	5	3	3	1	4	8	3	4	2	1	1	1	337	5	1	88	1	1	1	1	1	7	0	3	0	0	1		1
357	Katuba	2	1	30	2	3	1	1	8	2	1	1	33	2	10	2	7	2	3	1	7	6	6	1	7	2	1	0	0	0	1	1	43	2	1	3	1	1	1	1	1	7	0	4	1	0	1	1
358	Katuba	2	1	40	3	3	1	1	11	2	1	1	46	4	12	2	7	2	1	1	9	7	7	1	7	2	1	4	1	0	1	1	51	2	1	7	1	1	1	1	1	3	1	6	1	0	1	1
359	Katuba	2	1	39	3	3	1	1	13	3	8	2	45	4	13	3	5	4	1	1	3	1	1	1	3	7	1	0	0	0	1	1	41	2	1	88	1	1	1	1	1	3	0	4	1	0	1	1
360	Katuba	2	1	26	2	3	5	2	8	2	8	2	35	3	11	2	2	1	3	1	4	1	1	2			1	7	1	0	1	1	42	2	1	1	1	1	1	1	1	2	0	4	1	0	1	1
361	Katuba	2	1	18	1	3	1	1	8	2	1	1	24	1	11	2	7	1	3	1	6	5	5	1	7	3	1	0	0	0	1	1	44	2	1	3	1	1	1	1	1	4	0	3	0	0	1	1
362	Katuba	5	3	30	2	3	1	1	7	2	7	2	42	3	11	2	7	1	1	1	9	10	7	1	4	4	3	5	1	0	1	1	108	4	1	88	1	1	1	1	1	3	0	5	1	0	1	1
363	Katuba	2	1	36	3	3	1	1	9	2	1	1	40	3	13	3	5	2	3	1	5	3	3	1	5	4	1	4	1	0	1	1	34	2	1	2	1	1	1	1	1	6	0	3	0	0	1	1
364	Katuba	5	3	18	1	3	1	1	8	2	1	1	29	2	12	2	7	3	3	1	3	2	2	1	6	4	1	0	0	0	1	1	34	2	1	88	1	1	1	1	1	7	0	3	0	0	1	1
365	Katuba	5	3	19	1	3	1	1	8	2	1	1	24	1	11	2	5	2	1	1	5	4	4	1	5	4	1	0	0	0	1	1	43	2	1	3	1	1	1	1	1	7	0	3	0	0	1	1
366	Katuba	2	1	30	2	3	1	1	9	2	1	1	41	3	12	2	8	2	3	1	3	1	0	2			4	4	2	1	1	1	505	5	1	7	1	1	1	1	1	3	1	5	1	0	1		1
367	Katuba	2	1	20	2	3	1	1	2	1	2	2	30	2	12	2	2	2	1	1	3	1	0	2			1	0	0	0	1	1	41	2	1	88	1	1	1	1	1	3	0	2	0	0	1	1
368	Katuba	1	3	22	2	3	1	1	9	2	1	1	26	2	11	2	2	3	1	1	3	2	2	1	4	5	1	0	0	0	1	1	34	2	1	88	1	2	1	3	4	7	0	3	0	0	1	1
369	Katuba	2	1	40	3	3	1	1	13	3	1	1	49	4	13	3	8	2	1	1	7	5	4	1	7	2	1	7	2	1	1	1	108	4	1	1	1	1	1	1	1	3	0	3	0	0	1		1
370	Katuba	2	1	27	2	3	1	1	10	2	1	1	30	2	11	2	3	1	1	1	7	5	5	1	8	1	1	4	2	1	1	1	332	5	1	2	1	1	1	1	1	6	0	2	0	0	2		2
371	Katuba	2	1	25	2	3	1	1	8	2	1	1	30	2	10	2	4	2	1	1	3	2	2	1	6	6	2	5	1	0	1	1	34	2	1	88	1	1	1	1	1	7	0	4	1	0	1	1
372	Katuba	2	1	17	1	3	5	2	8	2	1	1		5		44		2	3	4	8	1	1	2			1	4	1	0	1	1	43	2	1	3	1	1	1	1	1	7	0	3	0	0	1	1
373	Katuba	2	1	28	2	3	1	1	9	2	1	1	32	2	11	2	5	2	1	1	5	3	3	1	4	5	1	4	2	1	1	1	505	5	1	7	1	1	1	1	1	3	1	6	1	0	1		1
374	Katuba	1	3	25	2	3	1	1	9	2	1	1	32	2	13	3	5	2	1	1	4	2	2	1	7	1	3	4	1	0	1	1	41	2	1	88	1	1	1	1	1	3	0	4	1	0	1	1
375	Katuba	1	3	20	2	3	5	2	12	2	1	1	28	2	12	2	8	2	3	4	10	1	1	1	3	5	1	0	0	0	1	1	34	2	1	88	1	1	1	1	1	7	0	4	1	0	1	1
376	Katuba	1	3	30	2	3	1	1	13	3	8	2	33	2	13	3	5	2	1	1	5	3	3	1	4	8	1	4	2	1	1	1	418	5	1	1	1	1	1	1	2	3	0	5	1	0	1		1
377	Katuba	2	1	40	3	3	1	1	8	2	1	1	46	4	10	2	7	2	3	1	7	6	6	1	7	2	1	0	0	0	1	1	45	2	1	3	1	1	1	1	1	3	0	3	0	0	1	1
378	Katuba	2	1	39	3	3	1	1	11	2	1	1	45	4	12	2	7	2	1	1	9	7	7	1	7	2	1	7	1	0	1	1	40	2	1	4	1	1	1	1	1	6	0	4	1	0	1	1
379	Katuba	2	1	26	2	3	1	1	13	3	8	2	35	3	13	3	5	4	1	1	3	1	1	1	3	7	1	0	0	0	1	1	33	2	1	88	1	1	1	1	1	3	0	1	0	0	1	1
380	Katuba	2	1	18	1	3	5	2	8	2	8	2	24	1	11	2	2	1	3	1	4	1	1	2			3	5	1	0	1	1	40	2	1	3	1	1	1	1	1	6	0	1	0	0	1	1
381	Katuba	2	1	30	2	3	1	1	8	2	1	1	42	3	11	2	7	1	3	1	6	5	5	1	7	3	1	4	1	0	1	1	54	2	1	88	1	1	1	3	4	2	0	9	2	0	1	1
382	Katuba	5	3	36	3	3	1	1	7	2	7	2	40	3	11	2	7	1	1	1	9	10	7	1	4	4	1	0	0	0	1	1	33	2	1	88	1	1	1	1	1	3	0	9	2	0	1	1
383	Katuba	2	1	18	1	3	1	1	9	2	1	1	29	2	13	3	5	2	3	1	5	3	3	1	5	4	1	0	0	0	1	1	44	2	1	5	1	1	1	3	1	2	0	4	1	0	3	3
384	Katuba	5	3	19	1	3	1	1	8	2	1	1	24	1	12	2	7	3	3	1	3	2	2	1	6	4	4	4	1	0	1	1	44	2	1	5	1	1	1	1	1	2	0	7	1	0	3	3
385	Katuba	5	3	30	2	3	1	1	8	2	1	1	41	3	11	2	5	2	1	1	5	4	4	1	5	4	1	0	0	0	1	1	34	2	1	88	1	1	1	2		6	0	4	1	0	1	1
386	Katuba	2	1	20	2	3	1	1	9	2	1	1	30	2	12	2	8	2	3	1	3	1	0	2			1	7	2	1	1	1	408	5	1	88	1	1	1	1	1	2	0	4	1	0	1		1
387	Katuba	2	1	22	2	3	1	1	2	1	2	2	26	2	12	2	2	2	1	1	3	1	0	2			1	0	0	0	1	1	42	2	1	7	1	1	1	2		2	0	3	0	0	1	1
388	Katuba	1	3	20	2	3	1	1	9	2	1	1	27	2	11	2	2	3	1	1	3	2	2	1	4	5	1	0	0	0	1	1	43	2	1	3	1	1	1	1	1	7	0	3	0	0	1	1
389	Katuba	1	3	35	3	3	1	1	9	2	1	1	41	3	12	2	7	2	1	1	7	5	4	1	6	4	1	4	1	0	1	1	34	2	1	1	1	1	1	1	2	7	0	1	0	0	1	1
390	Katuba	1	3	36	3	3	1	1	11	2	1	1	40	3	12	2	5	1	1	1	7	6	6	2			1	4	1	0	1	1	41	2	1	88	1	1	1	1	1	7	0	9	2	0	1	1
391	Katuba	1	3	37	3	3	1	1	12	2	7	2	45	4	13	3	7	2	2	1	7	6	6	1	3	4	1	0	0	0	1	1	42	2	1	1	1	1	1	1	1	3	0	5	1	0	1	1
392	Katuba	1	3	27	2	3	1	1	8	2	1	1	32	2	12	2	6	1	1	1	6	5	5	1	5	3	1	0	0	0	1	1	45	2	1	3	1	1	1	1	1	3	0	4	1	0	1	1
393	Katuba	1	3	30	2	3	1	1	5	1	1	1	35	3	6	1	7	1	4	1	4	2	2	1	5	5	1	0	0	0	1	1	33	2	1	88	1	1	1	3	1	2	1	7	1	0	3	3
394	Katuba	1	3	40	3	3	1	1	5	1	7	2	43	3	8	2	7	2	3	1	7	9	7	2			1	0	0	0	1	1	33	2	1	7	1	1	1	2		6	1	5	1	0	3	3
395	Katuba	1	3	32	2	3	1	1	12	2	1	1	37	3	12	2	6	1	1	1	7	6	6	1	4	5	1	0	0	0	1	1	41	2	1	88	1	1	1	1	1	3	0	4	1	0	1	1
396	Katuba	2	1	22	2	3	1	1	12	2	7	2	32	2	12	2	7	1	3	1	6	3	3	1	7	2	1	0	0	0	1	1	34	2	1	88	1	2	1	1	1	7	0	2	0	0	1	1
397	Katuba	1	3	34	2	3	1	1	10	2	2	2	39	3	12	2	2	2	1	1	8	6	6	1	5	8	1	0	0	0	1	1	42	2	1	1	1	1	1	1	1	3	0	4	1	0	1	1
398	Katuba	1	3	30	2	3	1	1	9	2	1	1	36	3	12	2	2	2	1	1	6	3	3	1	6	6	1	0	0	0	1	1	44	2	1	3	1	1	1	1	1	4	0	3	0	0	1	1
399	Katuba	1	3	19	1	3	1	1	9	2	6	3	25	2		44	7	3	1	1	2	1	1	1	3	6	1	0	0	0	1	1	40	2	1	4	1	1	1	1	1	6	0	4	1	0	1	1
400	Katuba	1	3	18	1	3	1	1	9	2	1	1	21	1	10	2	8	2	1	1	3	1	1	2			1	5	1	0	1	1	33	2	1	88	1	1	1	1	1	2	0	3	0	0	1	1
401	Katuba	1	3	28	2	3	1	1	11	2	1	1	35	3	13	3	5	1	1	1	5	3	3	1	7	3	1	0	0	0	1	1	43	2	1	3	1	1	1	1	1	7	0	3	0	0	1	1
402	Katuba	1	3	27	2	3	1	1	12	2	1	1	33	2	12	2	7	1	1	1	5	3	3	1	7	3	1	0	0	0	1	1	34	2	1	1	1	1	1	1	1	3	0	1	0	0	1	1
403	Katuba	1	3	21	2	3	1	1	12	2	1	1	30	2	12	2	5	1	1	1	2	2	2	1	7	5	1	0	0	0	1	1	41	2	1	88	1	1	1	1	1	7	0	4	1	0	1	1
404	Katuba	1	3	29	2	3	1	1	11	2	1	1	31	2	12	2	5	2	1	1	6	5	5	1	7	3	1	0	0	0	1	1	42	2	1	1	1	1	1	1	3	2	0	4	1	0	1	1
405	Katuba	1	3	18	1	3	1	1	12	2	1	1	26	2	12	2	5	1	1	1	3	3	3	1	8	3	1	0	0	0	1	1	44	2	1	3	1	1	1	1	1	3	0	3	0	0	1	1
406	Katuba	1	3	25	2	3	1	1	10	2	1	1	35	3	13	3	4	2	1	1	4	4	4	1	4	5	1	0	0	0	1	1	33	2	1	88	1	1	1	1	1	2	1	6	1	0	3	3
407	Katuba	1	3	40	3	3	1	1	10	2	1	1	45	4	10	2	3	2	1	1	6	3	3	1	5	6	1	0	0	0	1	1	34	2	1	7	1	1	1	1	3	6	1	5	1	0	3	3
408	Katuba	1	3	23	2	3	1	1	8	2	1	1	30	2	12	2	5	1	3	1	4	2	2	1	5	5	1	0	0	0	1	1	41	2	1	88	1	1	1	1	1	3	0	4	1	0	1	1
409	Katuba	2	1	21	2	3	1	1	9	2	1	1	25	2	11	2		2	2	1	6	1	0	2			7	7	2	1	1	1	337	5	1	88	1	2	1	1	99	7	0	2	0	0	1		1
410	Katuba	2	1	20	2	3	1	1	10	2	1	1	26	2	12	2	8	2	1	1	7	5	5	1	7	2	1	7	2	1	1	1	418	5	1	1	1	1	1	3	4	2	0	4	1	0	1		1
411	Katuba	2	1	39	3	3	1	1	8	2	1	1	19	1	12	2	3	1	1	1	7	2	2	1	8	1	1	4	1	0	1	1	44	2	1	3	1	1	1	1	1	4	0	4	1	0	1	1
412	Katuba	2	1	40	3	3	1	1	13	3	1	1	49	4	13	3	4	1	1	1	3	1	1	1	6	6	2	5	1	0	1	1	40	2	1	4	1	1	1	1	1	6	0	4	1	0	1	1
413	Katuba	2	1	27	2	3	1	1	10	2	1	1	30	2	11	2		2	3	4	8	3	3	1	4	1	1	4	2	1	1	1	332	5	1	88	1	1	1	1	1	2	0	3	0	0	1		1
414	Katuba	2	1	25	2	3	1	1	8	2	1	1	30	2	10	2	5	2	1	1	5	2	2	1	4	5	1	4	1	0	1	1	76	3	1	88	1	1	1	1	1	3	0	5	1	0	1	1
415	Katuba	1	3	17	1	3	5	2	8	2	1	1	29	2	12	2	5	1	1	1	4	1	1	1	7	1	3	4	1	0	1	1	34	2	1	2	1	2	1	1	1	6	0	3	0	0	1	1
416	Katuba	1	3	28	2	3	1	1	9	2	1	1	32	2	11	2	8	2	3	4	10	3	3	1	3	5	1	7	2	1	1	1	332	5	1	88	1	1	1	1	1	7	0	3	0	0	1		1
417	Katuba	1	3	25	2	3	1	1	9	2	1	1	32	2	13	3	5	2	1	1	5	6	6	1	4	8	1	4	1	0	1	1	43	2	1	3	1	1	1	1	1	7	0	4	1	0	1	1
418	Katuba	2	1	20	2	3	5	2	12	2	1	1	28	2	12	2	7	2	3	1	7	7	7	1	7	2	1	0	0	0	1	1	51	2	1	7	1	1	1	1	1	3	1	6	1	0	1	1
419	Katuba	2	1	30	2	3	1	1	13	3	8	2	33	2	13	3	7	3	1	1	9	1	1	1	7	2	1	7	1	0	1	1	41	2	1	88	1	1	1	1	1	3	0	4	1	0	1	1
420	Katuba	2	1	40	3	3	1	1	8	2	1	1	46	4	10	2	5	3	1	1	3	1	1	1	3	7	1	0	0	0	1	1	42	2	1	1	1	1	1	1	1	2	0	4	1	0	1	1
421	Katuba	2	1	39	3	3	1	1	11	2	1	1	45	4	12	2	2	1	3	1	4	5	5	1	5	1	3	5	1	0	1	1	44	2	1	3	1	1	1	1	1	4	0	3	0	0	1	1
422	Katuba	2	1	26	2	3	1	1	13	3	8	2	35	3	13	3	7	1	3	1	6	10	7	1	7	3	1	4	1	0	1	1	108	4	1	88	1	1	1	1	1	3	0	5	1	0	1	1
423	Katuba	5	3	18	1	3	5	2	8	2	8	2	24	1	11	2	7	1	1	1	9	3	3	1	4	4	1	0	0	0	1	1	34	2	1	2	1	1	1	1	1	6	0	3	0	0	1	1
424	Katuba	2	1	30	2	3	1	1	8	2	1	1	42	3	11	2	5	2	3	1	5	2	2	1	5	4	1	0	0	0	1	1	34	2	1	88	1	1	1	1	1	7	0	3	0	0	1	1
425	Katuba	5	3	36	3	3	1	1	7	2	7	2	40	3	11	2	7	2	3	1	3	4	4	1	6	4	4	4	1	0	1	1	43	2	1	3	1	1	1	1	1	7	0	3	0	0	1	1
426	Katuba	5	3	18	1	3	1	1	9	2	1	1	29	2	13	3	5	3	1	1	5	1	0	1	5	4	1	7	2	1	1	1	505	5	1	7	1	1	1	1	1	3	1	5	1	0	1		1
427	Katuba	2	1	19	1	3	1	1	8	2	1	1	24	1	12	2	8	2	3	1	3	1	0	2			1	0	0	0	1	1	41	2	1	88	1	1	1	1	1	3	0	2	0	0	1	1
428	Katuba	2	1	30	2	3	1	1	8	2	1	1	41	3	11	2	2	3	1	1	3	2	2	1	4	1	1	0	0	0	1	1	34	2	1	88	1	2	1	3	4	7	0	3	0	0	1	1
429	Kenya	2	1	22	2	3	1	1	12	2	1	1	28	2	13	3	8	3	1	1	3	1	1	1	3	5	1	7	2	1	1	1	353	5	1	3	2		1	1	1	7	1	8	2	0	2		1
430	Kenya	1	4	38	3	3	1	1	9	2	7	2	42	3	12	2	7	4	1	1	6	6	6	1	4	3	3	7	1	0	1	1	33	2	1	3	2		1	1	1	4	0	1	0	0	1	1
431	Kenya	1	4	28	2	3	1	1	11	2	1	1	35	3	13	3	4	3	2	1	7	5	5	1	6	2	1	7	1	0	1	1	39	2	2	4	2		1	1	1	7	0	4	1	0	1	1
432	Kenya	1	4	20	2	3	5	2	12	2	1	1	31	2	12	2	6	3	3	1	12	1	1	1	6	3	3	0	0	0	1	1	38	2	1	3	2		1	1	1	7	0	2	0	0	1	1
433	Kenya	2	1	32	2	3	1	1	10	2	1	1	39	3	13	3	2	3	1	1	6	5	5	1	2	3	1	0	0	0	2	2	33	2	1	6	2		0			2	0	4	1	0	1	1
434	Kenya	1	3	39	3	3	1	1	12	2	7	2	41	3	13	3	6	4	1	1	7	7	7	1	3	4	1	4	2	1	1	1	293	5	1	4	2		1	1	2	7	1	10	2	0	2		1
435	Kenya	1	4	17	1	3	1	1	8	2	1	1	26	2	11	2	2	2	1	1	3	1	1	1	4	4	2	5	1	0	1	1	29	1	1	3	1	1	1	1	4	3	0	2	0	0	1	1
436	Kenya	2	1	26	2	3	1	1	7	2	1	1	34	2	12	2	7	3	1	1	6	4	4	1	6	2	1	7	1	0	1	1	41	2	1	2	1	1	1	1	4	7	0	1	0	0	2	2
437	Kenya	2	1	36	3	3	1	1	11	2	2	2	40	3	11	2	5	3	3	1	5	4	3	1	2	2	1	4	1	0	1	1	34	2	1	1	1	1	1	1	1	7	0	4	1	0	1	1
438	Kenya	2	1	32	2	3	1	1	3	1	1	1	40	3	8	2	2	2	3	1	9	7	7	1	5	2	3	0	0	0	1	1	43	2	1	3	1	1	1	1	1	7	0	3	0	1	1	1
439	Kenya	2	1	40	3	3	1	1	12	2	2	2	42	3	13	3	6	3	2	1	4	3	4	1	4	3	3	5	1	0	1	1	51	2	2	7	2		1	1	1	3	1	6	1	0	1	1
440	Kenya	1	3	40	3	3	1	1	11	2	1	1	26	2	13	3	6	4	1	1	3	4	4	1	3	3	1	4	1	0	1	1	41	2	1	88	2		1	1	1	3	0	4	1	0	1	1
441	Kenya	1	3	19	1	3	1	1	13	3	1	1	33	2	12	2	2	3	1	1	4	1	1	1	4	3	5	0	0	0	1	1	34	2	1	1	2	1	1	1	1	7	0	4	1	0	1	1
442	Kenya	1	3	42	3	3	1	1	13	3	2	2	56	4	13	3	6	5	2	1	6	4	4	1	3	4	1	4	1	0	1	1	39	2	1	88	2		1	1	1	3	1	7	1	0	1	1
443	Kenya	2	1	21	2	3	1	1	3	1	1	1	28	2	13	3	7	3	1	1	4	1	1	1	3	3	1	2	2	1	1	1	90	3	2	5	2	1	1	1	1	2	0	8	2	0	1		1
444	Kenya	1	3	23	2	3	1	1	12	2	1	1	34	2	12	2	2	3	1	1	2	1	1	1	4	4	1	0	0	0	1	1	41	2	1	88	1	2	1	1	1	2	0	4	1	0	1	1
445	Kenya	2	1	38	3	3	1	1	9	2	1	1	39	3	12	2	7	2	3	1	4	6	7	1	7	1	2	4	1	0	1	1	42	2	2	7	1	2	1	1	1	2	0	3	0	0	1	1
446	Kenya	1	3	32	2	3	1	1	3	1	1	1	40	3	8	2	2	3	3	1	9	7	7	1	5	2	3	0	0	0	1	1	43	2	1	3	1	2	1	1	1	7	0	3	0	1	1	1
447	Kenya	1	3	25	2	3	1	1	11	2	1	1	29	2	12	2	5	4	1	1	5	3	2	1	4	4	1	0	0	0	1	1	34	2	1	1	1	2	1	1	1	2	0	3	0	1	1	1
448	Kenya	1	3	27	2	3	1	1	10	2	2	2	33	2	12	2	2	5	2	1	6	4	4	1	6	4	1	4	1	0	1	1	44	2	1	3	2		1	1	1	3	0	3	0	1	1	1
449	Kenya	1	3	40	3	3	1	1	8	2	2	2	43	3	12	2	7	4	1	1	8	7	8	1	3	4	3	4	1	0	1	1	52	2	2	7	1	1	1	1	1	2	0	4	1	0	1	1
450	Kenya	2	1	40	3	3	1	1	11	2	1	1	41	3	13	3	6	4	1	1	3	4	4	1	3	3	1	4	1	0	1	1	41	2	1	88	2		1	1	1	3	0	4	1	0	1	1
451	Kenya	1	3	19	1	3	1	1	13	3	1	1	23	1	12	2	2	3	1	1	4	1	1	1	4	3	5	0	0	0	1	1	34	2	1	1	2	1	1	1	1	7	0	4	1	0	1	1
452	Kenya	2	3	22	2	3	1	1	12	2	1	1	22	1	12	2	2	4	1	1	4	2	2	1	4	2	1	6	1	0	1	1	42	2	1	1	2	1	1	1	1	2	0	4	1	0	1	1
453	Kenya	1	3	27	2	3	1	1	10	2	2	2	33	2	12	2	2	5	2	1	6	4	4	1	6	4	1	4	1	0	1	1	44	2	1	3	2		1	1	1	3	0	3	0	1	1	1
454	Kenya	2	1	27	2	3	1	1	11	2	1	1	32	2	12	2	4	2	1	1	1	3	2	1	5	2	3	0	0	0	1	1	40	2	1	4	1	1	1	1	1	6	0	4	1	0	1	1
455	Kenya	1	3	28	2	3	1	1	11	2	1	1	32	2	13	3	7	4	1	1	4	2	2	1	4	3	1	0	0	0	1	1	41	2	1	88	1	1	1	1	1	7	0	4	1	0	1	1
456	Kenya	1	3	22	2	3	1	1	8	2	1	1	26	2	12	2	4	4	2	1	8	1	1	1	6	2	3	4	2	1	1	1	897	5	1	88	2		1	1	1	2	1	4	1	0	1		1
457	Kenya	1	3	40	3	3	1	1	8	2	2	2	43	3	12	2	7	4	1	1	8	7	8	1	3	4	3	4	1	0	1	1	49	2	2	7	1	1	1	1	1	2	0	4	1	0	1	1
458	Kenya	2	1	19	1	3	1	1	13	3	1	1	31	2	12	2	2	3	1	1	4	1	1	1	4	3	5	0	0	0	1	1	34	2	1	1	2	1	1	1	1	7	0	4	1	0	1	1
459	Kenya	1	3	22	2	3	1	1	12	2	1	1	23	1	12	2	2	4	1	1	4	2	2	1	4	2	1	6	1	0	1	1	42	2	1	1	2	1	1	1	1	2	0	4	1	0	1	1
460	Kenya	1	3	27	2	3	1	1	10	2	2	2	33	2	12	2	2	5	2	1	6	4	4	1	6	4	1	4	1	0	1	1	44	2	1	3	2		1	1	1	3	0	3	0	1	1	1
461	Kenya	2	1	26	2	3	1	1	12	2	2	2	30	2	13	3	5	2	1	1	1	1	1	1	4	4	1	0	0	0	1	1	33	2	1	88	1	1	1	1	1	3	0	3	0	0	1	1
462	Kenya	2	1	21	2	3	1	1	12	2	1	1	29	2	13	3	8	4	1	1	4	2	2	1	4	4	2	0	0	0	1	1	76	3	1	88	1	1	1	1	1	3	0	3	0	1	1	1
463	Kenya	1	4	22	2	3	1	1	8	2	1	1	27	2	12	2	7	4	1	1	4	2	2	1	4	4	1	0	0	0	1	1	34	2	1	2	2	0	1	1	1	6	0	3	0	0	1	1
464	Kenya	2	1	36	3	3	1	1	12	2	1	1	42	3	13	3	5	4	1	1	5	4	3	1	4	3	1	4	1	0	1	1	34	2	1	1	1	1	1	1	1	7	0	4	1	0	1	1
465	Kenya	2	1	40	3	3	1	1	12	2	2	2	42	3	13	3	6	3	2	1	4	3	4	1	4	3	3	5	1	0	1	1	51	2	2	7	2		1	1	1	3	1	6	1	0	1	1
466	Kenya	2	1	26	2	3	1	1	12	2	2	2	30	2	13	3	5	2	1	1	1	1	1	1	4	4	1	0	0	0	1	1	33	2	1	88	1	1	1	1	1	3	0	3	0	0	1	1
467	Kenya	2	1	21	2	3	1	1	12	2	1	1	29	2	13	3	8	4	1	1	4	2	2	1	4	4	2	0	0	0	1	1	76	3	1	88	1	1	1	1	1	3	0	3	0	1	1	1
468	Kenya	1	4	22	2	3	1	1	8	2	1	1	27	2	12	2	7	4	1	1	4	2	2	1	4	4	1	0	0	0	1	1	34	2	1	2	2	0	1	1	1	6	0	3	0	0	1	1
469	Kenya	2	1	36	3	3	1	1	12	2	1	1	42	3	13	3	5	4	1	1	5	4	3	1	4	3	1	4	1	0	1	1	34	2	1	1	1	1	1	1	1	7	0	4	1	0	1	1
470	Kenya	2	1	40	3	3	1	1	12	2	2	2	42	3	13	3	6	3	2	1	4	3	4	1	4	3	3	5	1	0	1	1	51	2	2	7	2		1	1	1	3	1	6	1	0	1	1
471	Kenya	2	1	20	2	3	1	1	11	2	1	1	28	2	12	2	5	4	3	1	6	1	1	1	6	3	1	7	1	0	1	1	11	1	1	2	2		1	1	1	3	0	3	0	0	2	2
472	Kenya	1	4	39	3	3	1	1	12	2	7	2	41	3	13	3	6	4	1	1	7	7	7	1	3	4	1	4	2	1	1	1	332	5	1	4	2		1	1	2	7	1	10	2	0	2		1
473	Kenya	2	1	42	3	3	1	1	8	2	2	2		5	13	3	7	4	2	1	13	15	9	1	6	3	1	0	0	0	1	1	45	2	1	3	2		1	1	1	2	0	3	0	0	1	1
474	Kenya	2	1	22	2	3	1	1	9	2	2	2	28	2	12	2	7	4	2	1	8	6	6	1	5	4	3	0	0	0	1	1	45	2	1	3	2		1	1	1	2	0	4	1	1	1	1
475	Kenya	2	1	25	2	3	1	1	6	1	1	1	25	2	10	2	6	4	1	1	3	1	1	1	3	6	1	0	0	0	1	1	43	2	1	3	2		1	1	1	2	0	4	1	1	1	1
476	Kenya	2	1	17	1	3	1	1	8	2	1	1	25	2	12	2	3	3	1	1	7	1	1	1	1	4	1	0	0	0	1	1	30	1	1	5	1	1	1	1	1	2	0	4	1	1	1	1
477	Kenya	2	2	42	3	3	1	1	8	2	2	2	50	4	13	3	7	4	2	1	13	15	9	1	6	3	1	0	0	0	1	1	45	2	1	3	2		1	1	1	2	0	3	0	0	1	1
478	Kenya	2	2	42	3	3	1	1	8	2	2	2	53	4	13	3	7	5	2	1	9	15	9	1	6	3	1	0	0	0	1	1	143	5	1	3	2		1	1	1	2	0	3	0	1	1	1
479	Kenya	2	2	32	2	3	1	1	12	2	1	1	39	3	13	3	7	3	3	1	7	5	5	1	7	3	1	0	0	0	1	1	50	2	1	2	2		1	1	1	3	0	3	0	1	1	1
480	Kenya	1	4	20	2	3	1	1	12	2	1	1	27	2	12	2	7	3	1	1	4	2	2	1	3	4	1	0	0	0	1	1	42	2	1	3	2		1	1	1	2	0	4	1	1	1	1
481	Kenya	1	4	23	2	3	1	1	10	2	1	1	27	2	12	2	2	4	1	1	4	2	2	1	4	2	1	0	0	0	1	1	28	1	1	2	1	1	1	1	3	2	0	4	1	1	1	1
482	Kenya	1	4	29	2	3	1	1	10	2	1	1	33	2	12	2	6	4	1	1	4	4	4	1	6	2	1	0	0	0	1	1	35	2	1	2	1	1	1	1	1	2	0	4	1	1	1	1
483	Kenya	1	4	20	2	3	1	1	12	2	1	1	24	1	12	2	7	3	3	1	3	1	1	1	7	2	1	0	0	0	1	1	34	2	1	2	1	1	1	1	1	3	0	4	1	1	1	1
484	Kenya	1	4	21	2	3	1	1	11	2	1	1	29	2	12	2	3	3	1	1	3	2	2	1	6	5	1	0	0	0	1	1	42	2	1	4	2		1	1	1	2	0	4	1	1	1	1
485	Kenya	1	4	18	1	3	1	1	10	2	8	2	20	1	12	2	2	4	2	1	3	1	1	1	6	4	1	4	1	0	1	1	38	2	1	2	1	2	1	1	1	2	0	3	0	1	1	1
486	Kenya	2	1	29	2	3	1	1	12	2	1	1	32	2	12	2	5	3	1	1	3	1	1	1	6	3	1	0	0	0	1	1	25	1	1	3	2		1	1	1	3	0	4	1	1	1	1
487	Kenya	2	1	29	2	3	1	1	12	2	1	1	30	2	13	3	7	4	2	1	7	4	4	1	7	2	1	0	0	0	1	1	55	2	2	88	2	1	1	1	99	2	0	4	1	1	1	1
488	Kenya	1	4	18	1	3	1	1	8	2	1	1	31	2	12	2	7	3	1	1	6	1	1	1	3	4	1	0	0	0	1	1	53	2	2	7	2		1	1	1	3	0	6	1	0	1	1
489	Kenya	1	4	32	2	3	1	1	4	1	1	1	37	3	8	2	4	2	1	1	4	2	2	2			1	0	0	0	1	1	39	2	1	3	1	2	1	2		3	0	4	1	0	1	1
490	Kenya	2	1	24	2	3	1	1	12	2	2	2	43	3	13	3	6	4	2	1	6	4	4	1	4	5	1	0	0	0	1	1	48	2	1	3	2		1	1	99	2	0	3	0	1	1	1
491	Kenya	2	1	39	3	3	1	1	6	1	2	2	47	4	13	3	4	4	1	1	10	10	8	1	6	3	1	5	1	0	1	1	38	2	1	5	1	1	1	1	1	2	0	3	0	1	1	1
492	Kenya	2	1	35	3	3	1	1	10	2	1	1	41	3	13	3	5	3	1	1	6	4	4	1	6	4	1	0	0	0	1	1	46	2	1	3	1	1	1	1	1	2	0	4	1	1	1	1
493	Kenya	2	1	22	2	3	1	1	10	2	7	2	30	2	12	2	6	4	2	1	4	2	2	1	5	4	1	0	0	0	1	1	46	2	1	2	1	1	1	1	3	2	0	4	1	1	1	1
494	Kenya	2	1	27	2	3	1	1	12	2	2	2	30	2	13	3	5	4	2	1	5	2	2	1	5	5	1	0	0	0	1	1	35	2	1	3	1	1	1	1	1	2	0	4	1	1	1	1
495	Kenya	2	1	23	2	3	1	1	12	2	1	1	28	2	12	2	7	4	1	1	4	1	1	1	4	5	1	0	0	0	1	1	40	2	1	2	1	1	1	1	1	2	0	4	1	1	1	1
496	Kenya	1	4	36	3	3	1	1	10	2	1	1	39	3	12	2	8	4	1	1	7	4	7	1	7	3	1	0	0	0	1	1	31	2	1	4	2		1	1	1	2	0	6	1	1	1	1
497	Kenya	1	4	26	2	3	1	1	6	1	1	1	32	2	12	2	7	3	1	1	5	3	3	1	3	4	2	7	1	0	1	1	34	2	1	4	1	2	1	1	1	2	0	7	1	1	1	1
498	Kenya	2	1	35	3	3	1	1	12	2	2	2	40	3	13	3	6	4	2	1	6	4	4	1	6	3	1	0	0	0	1	1	46	2	1	4	1	1	1	1	1	2	0	4	1	1	1	1
499	Kenya	2	1	33	2	3	1	1	7	2	2	2	40	3	12	2	5	3	2	1	7	6	5	1	6	3	2	3	2	1	1	1	411	5	2	5	2		1	1	1	2	1	10	2	0	3		1
500	Kenya	2	1	31	2	3	1	1	11	2	1	1	40	3	13	3	5	3	3	1	5	3	3	1	6	3	1	7	2	1	1	1	315	5	1	5	2		0			2	1	10	1	0	3		1
501	Kenya	2	1	29	2	3	1	1	11	2	6	3	37	3	12	2	6	3	1	1	8	4	5	1	6	4	1	7	1	0	1	1	48	2	1	3	2		1	3	1	2	0	3	0	1	1	1
502	Kenya	1	4	24	2	3	1	1	12	2	1	1	33	2	13	3	5	3	1	1	3	1	1	1	7	3	1	0	0	0	1	1	34	2	1	2	1	1	1	1	1	3	0	6	1	0	1	1
503	Kenya	2	1	20	2	3	1	1	10	2	1	1	30	2	12	2	5	2	3	1	3	1	1	1	3	8	1	4	2	1	1	1	527	5	2	7	2		1	5		4	1	10	2	0	3		1
504	Kenya	2	1	32	2	3	1	1	11	2	2	2	37	3	12	2	6	2	2	1	7	5	5	1	3	6	1	0	0	0	1	1	38	2	1	3	1	1	1	1	1	2	0	4	1	1	1	1
505	Kenya	1	4	23	2	3	1	1	6	1	1	1	32	2	12	2	4	3	1	1	5	3	3	1	7	2	2	0	0	0	1	1	38	2	1	2	2		1	1	1	4	0	4	1	1	1	1
506	Kenya	2	1	37	3	3	1	1	10	2	2	2	39	3	13	3	7	3	1	1	5	5	5	1	5	2	1	0	0	0	1	1	43	2	2	7	2		1	3	1	6	0	4	1	0	1	1
507	Kenya	2	1	29	2	3	1	1	6	1	3	2		5	2	1	1	4	1	1	8	6	6	1	5	5	1	0	0	0	1	1	36	2	1	4	1	2	1	1	1	2	0	5	1	1	1	1
508	Kenya	2	1	15	1	3	5	2	11	2	8	2	23	1	12	2		4	3	1	6	1	1	1	3	4	1	0	0	0	1	1	34	2	1	4	1	1	1	2		2	0	4	1	1	1	1
509	Kenya	2	1	34	2	3	1	1	12	2	7	2	38	3	13	3	7	4	3	1	6	5	5	1	6	4	2	5	1	0	1	1	65	3	1	4	1	1	1	1	1	2	0	4	1	1	1	1
510	Kenya	2	1	32	2	3	1	1	10	2	1	1	39	3	13	3	2	3	1	1	6	5	5	1	2	3	1	0	0	0	2	2	38	2	1	6	2		0			2	0	4	1	0	1	1
511	Kisanga	2	1	40	3	3	1	1	10	2	7	2	49	4	13	3	4	3	1	1	7	5	5	1	4	5	1	4	1	0	1	1	49	2	1	1	1	1	0			7	0	4	1	0	2	2
512	Kisanga	1	3	27	2	3	1	1	7	2	1	1	36	3	12	2	7	2	2	1	6	4	4	1	6	4	1	0	0	0	1	1	132	5	1	3	2		0			3	0	3	0	0	1	1
513	Kisanga	1	3	39	3	3	1	1	12	2	1	1	43	3	13	3	4	2	1	1	8	6	6	1	6	5	1	0	0	0	1	1	103	4	1	3	2	1	0			3	0	3	0	0	1	1
514	Kisanga	1	3	36	3	3	1	1	9	2	7	2	48	4	12	2	6	3	1	1	9	8	7	1	6	3	1	0	0	0	1	1	103	4	2	5	2		0			7	0	3	0	0	1	1
515	Kisanga	2	1	29	2	3	1	1	2	1	2	2	32	2	6	1	2	2	1	1	6	5	5	1	5	4	1	0	0	0	1	1	35	2	2	5	2		0			7	0	4	1	0	1	1
516	Kisanga	1	3	27	2	3	1	1	6	1	1	1	36	3	10	2	2	3	1	1	3	1	1	1	7	3	1	4	1	0	1	1	84	3	1	88	2	1	1	3	4	7	0	4	1	1	1	1
517	Kisanga	1	3	20	2	3	1	1	9	2	1	1	25	2	11	2	6	2	1	1	4	2	2	1	4	3	1	0	0	0	1	1	84	3	1	2	2		0			7	0	4	1	0	1	1
518	Kisanga	1	3	23	2	3	1	1	11	2	1	1	25	2	13	3	7	2	2	1	4	3	3	1	3	4	1	0	0	0	1	1	84	3	1	2	2		0			3	0	4	1	0	1	1
519	Kisanga	1	3	31	2	3	1	1	9	2	1	1	34	2	5	1	7	1	1	1	8	5	5	1	4	4	1	0	0	0	1	1	84	3	1	2	2		0			3	0	4	1	0	1	1
520	Kisanga	1	3	32	2	3	1	1	3	1	1	1	38	3	11	2	7	2	1	1	5	9	2	1	3	4	1	0	0	0	1	1	33	2	1	6	2		0			2	0	4	1	0	1	1
521	Kisanga	1	3	27	2	3	1	1	8	2	1	1	32	2	12	2	2	2	1	1	6	4	4	1	5	1	1	0	0	0	1	1	33	2	1	5	2		0			7	0	4	1	0	1	1
522	Kisanga	1	4	19	1	3	1	1	10	2	7	2	32	2	13	3	8	2	1	1	4	2	2	1	5	4	1	0	0	0	1	1	33	2	1	6	2		0			7	0	4	1	0	1	1
523	Kisanga	1	3	24	2	3	1	1	9	2	1	1	36	3	10	2	6	1	1	1	9	8	7	1	5	1	1	0	0	0	1	1	39	2	2	3	2		0			7	0	4	1	0	1	1
524	Kisanga	1	3	27	2	3	1	1	8	2	2	2	32	2	12	2	2	3	1	1	5	2	2	1	5	4	1	4	2	1	1	1	255	5	2	5	2		0			7	0	4	1	0	3		2
525	Kisanga	1	3	20	2	3	1	1	10	2	1	1	26	2	13	3	2	2	2	1	5	3	3	1	3	6	1	4	2	1	1	1	255	5	2	5	2		0			3	2	4	1	0	3		2
526	Kisanga	1	3	24	2	3	1	1	7	2	1	1	27	2	12	2	2	4	1	1	3	1	1	1	5	3	1	0	0	0	1	1	33	2	1	3	2		0			3	0	4	1	0	1	1
527	Kisanga	1	3	29	2	3	1	1	10	2	1	1	32	2	12	2	7	4	1	1	7	5	5	1	5	4	1	0	0	0	1	1	33	2	1	5	2		0			3	0	4	1	0	1	1
528	Kisanga	1	3	37	3	3	1	1	9	2	1	1	42	3	12	2	8	4	1	1	6	3	3	1	5	3	1	0	0	0	1	1	35	2	1	6	2		0			3	0	4	1	0	1	1
529	Kisanga	2	1	35	3	3	1	1	5	1	2	2	36	3	12	2	4	3	1	1	7	7	5	1	7	2	1	0	0	0	1	1	41	2	2	5	2		0			7	0	4	1	0	1	1
530	Kisanga	2	1	20	2	3	1	1	12	2	1	1	25	2	12	2	6	1	1	1	3	1	1	1	3	4	1	0	0	0	1	1	43	2	1	5	2		1	1	1	3	0	4	1	0	1	1
531	Kisanga	2	1	28	2	3	4	2	3	1	2	2	36	3	12	2	7	4	1	1	7	10	10	1	4	5	1	4	1	0	1	1	39	2	1	88	2	0	1	1	1	6	0	3	0	0	1	1
532	Kisanga	2	1	36	3	3	1	1	8	2	1	1	51	4	12	2	3	2	1	1	8	6	6	1	6	4	1	7	2	1	1	1	265	5	2	7	2	0	1	1	1	7	0	3	0	0	1		1
533	Kisanga	2	1	23	2	3	1	1	13	3	1	1	32	2	13	3	5	4	1	5	4	1	1	1	2	4	1	0	0	0	1	1	28	1	1	2	1	1	1	1	1	6	0	3	0	1	1	1
534	Kisanga	2	1	29	2	3	1	1	13	3	1	1	34	2	13	3	7	4	2	5	7	1	1	1	3	4	1	0	0	0	1	1	33	2	1	3	2		0			6	0	3	0	0	1	1
535	Kisanga	2	1	30	2	3	1	1	11	2	1	1	36	3	12	2	8	4	1	5	7	5	5	1	4	5	1	0	0	0	1	1	33	2	1	3	2	1	0			3	0	3	0	0	1	1
536	Kisanga	2	1	39	3	3	1	1	13	3	4	3	43	3	13	3	4	4	2	1	6	4	4	1	3	4	1	0	0	0	1	1	28	1	2	5	2		0			2	0	3	0	0	1	1
537	Kisanga	2	1	31	2	3	1	1	13	3	1	1	35	3	13	3	4	4	1	1	5	2	2	1	1	9	1	0	0	0	1	1	33	2	2	5	2		0			2	0	3	0	0	1	1
538	Kisanga	2	1	31	2	3	1	1	13	3	1	1	37	3	13	3	4	4	1	1	5	3	3	1	4	3	1	0	0	0	1	1	26	1	1	2	2		0			3	0	3	0	0	1	1
539	Kisanga	2	1	29	2	3	1	1	13	3	1	1	29	2	13	3	7	4	2	1	3	1	1	1	4	3	1	0	0	0	1	1	26	1	1	2	2		0			3	0	3	0	0	1	1
540	Kisanga	1	3	23	2	3	1	1	10	2	7	2	28	2	12	2	7	4	1	1	4	2	2	1	4	1	1	0	0	0	1	1	23	1	1	4	1	1	1	1	1	7	0	3	0	1	1	1
541	Kisanga	1	3	33	2	3	1	1	10	2	7	2	36	3	12	2	2	3	2	5	10	5	6	1	7	2	1	0	0	0	1	1	23	1	1	2	1	1	1	1	1	7	0	3	0	1	1	1
542	Kisanga	1	3	21	2	3	1	1	11	2	1	1	28	2	12	2	6	4	2	1	3	1	1	1	6	2	1	0	0	0	1	1	23	1	1	5	2		0			6	0	3	0	0	1	1
543	Kisanga	1	3	21	2	3	1	1	9	2	1	1	30	2		44	2	3	1	1	2	1	1	1	5	2	1	0	0	0	1	1	23	1	1	2	1	1	0			6	0	3	0	0	1	1
544	Kisanga	1	3	22	2	3	1	1	10	2	2	2	25	2	12	2	8	4	1	1	5	3	3	1	5	3	1	5	1	0	1	1	49	2	1	4	1	2	1	1	1	2	0	3	0	1	1	1
545	Kisanga	1	3	21	2	3	1	1	10	2	2	2	33	2	12	2	7	2	1	4	2	5	5	1	5	3	1	5	1	0	1	1	39	2	1	2	1	1	0			4	0	3	0	0	1	1
546	Kisanga	2	3	19	1	3	1	1	8	2	1	1	25	2	12	2	2	2	1	1	2	1	1	1	4	3	1	0	0	0	1	1	23	1	1	4	2		0			7	0	3	0	0	1	1
547	Kisanga	2	3	29	2	3	1	1	11	2	2	2	36	3	12	2	2	4	1	1	6	4	4	1	6	3	1	0	0	0	1	1	32	2	1	5	1	1	0			3	0	3	0	0	1	1
548	Kisanga	2	1	22	2	3	1	1	11	2	1	1	29	2	13	3	4	3	1	4	3	3	3	1	5	4	1	4	2	1	1	1	226	5	2	7	2		0			2	0	2	0	0	3		2
549	Kisanga	2	1	24	2	3	1	1	13	3	2	2	29	2	13	3	6	4	1	1	4	2	2	1	6	4	1	0	0	0	1	1	23	1	1	2	2		0			3	0	2	0	0	1	1
550	Kisanga	2	1	29	2	3	1	1	13	3	2	2	39	3	13	3	4	4	2	1	6	4	4	1	3	1	1	4	2	1	1	1	226	5	1	5	2	0	1	1	1	7	0	1	0	0	3		2
551	Kisanga	2	1	21	2	3	1	1	10	2	1	1	29	2	12	2	2	3	1	1	3	2	2	1	7	1	1	0	0	0	1	1	23	1	2	5	2		0			2	0	3	0	0	1	1
552	Kisanga	2	1	24	2	3	1	1	13	3	1	1	32	2	13	3	4	4	1	1	2	1	1	1	5	4	1	0	0	0	1	1	23	1	1	2	2		0			3	0	3	0	0	1	1
553	Kisanga	2	1	32	2	3	1	1	12	2	1	1	40	3	13	3	4	4	2	1	6	5	5	1	8	1	1	0	0	0	1	1	23	1	1	2	2		0			3	0	3	0	0	1	1
554	Kisanga	2	1	20	2	3	1	1	10	2	1	1	25	2	12	2	2	4	1	1	2	1	1	1	4	2	1	0	0	0	1	1	23	1	1	2	1	1	1	1	1	2	0	3	0	1	1	1
555	Kisanga	2	1	25	2	3	1	1	13	3	1	1	31	2	13	3	4	4	1	1	4	3	3	1	7	1	1	4	1	0	1	1	23	1	1	4	1	2	1	1	1	2	0	3	0	1	1	1
556	Kisanga	2	1	25	2	3	1	1	11	2	1	1	30	2	13	3	7	4	1	1	4	3	3	1	6	3	1	0	0	0	1	1	23	1	1	2	1	1	1	1	1	4	0	3	0	1	1	1
557	Kisanga	2	1	39	3	3	1	1	12	2	1	1	42	3	13	3	4	5	2	1	9	1	1	1	4	3	1	0	0	0	1	1	23	1	1	2	2		0			2	0	3	0	0	1	1
558	Kisanga	2	1	20	2	3	1	1	9	2	1	1	24	1	12	2	7	4	2	1	20	2	2	1	6	3	1	2	2	1	1	1	226	5	1	2	2		0			3	0	3	0	0	1		1
559	Kisanga	1	4	27	2	3	1	1	11	2	7	2	37	3	13	3	2	2	1	1	6	3	3	1	4	3	1	0	0	0	1	1	23	1	1	2	2		0			3	0	3	0	0	1	1
560	Kisanga	1	3	27	2	3	1	1	13	3	1	1	34	2	12	2	6	4	1	1	6	10	0	1	6	3	1	0	0	0	1	1	23	1	1	6	2		0			7	0	3	0	0	1	1
561	Kisanga	2	1	18	1	3	1	1	10	2	1	1	27	2	12	2	6	3	1	1	3	1	1	1	3	3	1	0	0	0	1	1	23	1	1	5	2		0			7	0	3	0	0	1	1
562	Kisanga	2	1	32	2	3	1	1	8	2	1	1	37	3	7	2	7	3	1	1	8	5	5	1	4	4	5	5	2	1	1	1	255	5	1	7	2	0	0			3	0	3	0	0	1		2
563	Kisanga	2	1	26	2	3	1	1	11	2	1	1	32	2	12	2	7	3	1	1	4	2	2	1	6	3	1	4	1	0	1	1	23	1	1	2	2		0			2	0	3	0	0	1	1
564	Kisanga	1	4	22	2	3	1	1	8	2	1	1	27	2	12	2	7	4	1	1	4	5	4	1	5	2	1	4	2	1	1	1	226	5	2	5	2		0			7	0	3	0	0	3		2
565	Kisanga	1	4	28	2	3	1	1	10	2	1	1	32	2	10	2	2	3	1	1	2	4	3	1	5	3	1	4	2	1	1	1	226	5	2	5	2		0			7	0	3	0	0	3		2
566	Kisanga	1	3	27	2	3	1	1	9	2	1	1	34	2	12	2	6	4	1	1	6	5	5	1	6	3	1	0	0	0	1	1	23	1	1	3	2		0			3	0	3	0	0	1	1
567	Kisanga	2	1	20	2	3	1	1	12	2	1	1	27	2	13	3	7	2	1	1	3	1	1	1	6	4	1	4	1	0	1	1	27	1	1	2	1	1	1	1	1	3	0	3	0	1	1	1
568	Kisanga	1	4	23	2	3	1	1	10	2	1	1	33	2	12	2	7	3	1	1	6	8	7	1	6	3	1	0	0	0	1	1	11	1	1	6	2		0			7	0	2	0	0	1	1
569	Kisanga	2	1	20	2	3	1	1	11	2	1	1	24	1	13	3	6	3	1	1	3	2	2	1	1	3	1	0	0	0	1	1	11	1	2	5	2		0			3	0	2	0	0	1	1
570	Kisanga	2	1	26	2	3	1	1	11	2	1	1	32	2	12	2	7	3	1	1	4	1	1	1	2	3	1	0	0	0	1	1	10	1	1	5	2		1	1	1	6	0	2	0	0	1	1
571	Kisanga	2	1	21	2	3	1	1	12	2	1	1	29	2	13	3	8	4	1	1	4	2	2	1	4	4	2	0	0	0	1	1	108	4	1	88	2		1	1	1	3	0	3	0	1	1	1
572	Kisanga	1	4	22	2	3	1	1	8	2	1	1	27	2	12	2	7	4	1	1	4	2	2	1	4	4	1	0	0	0	1	1	34	2	1	2	2	0	1	1	1	6	0	3	0	0	1	1
573	Kisanga	1	4	36	3	3	1	1	12	2	1	1	42	3	13	3	5	4	1	1	5	4	3	1	4	3	1	4	1	0	1	1	34	2	1	88	1	1	1	1	1	7	0	4	1	0	1	1
574	Kisanga	1	3	32	2	3	1	1	3	1	1	1	40	3	8	2	2	3	3	1	9	7	7	1	5	2	3	0	0	0	1	1	43	2	1	3	1	1	1	1	1	7	0	1	0	1	1	1
575	Kisanga	1	4	40	3	3	1	1	11	2	1	1		5	13	3	6	4	1	1	3	4	4	1	3	3	1	4	1	0	1	1	41	2	1	88	2		1	1	1	3	0	4	1	0	1	1
576	Kisanga	1	4	19	1	3	1	1	13	3	1	1		5	12	2	2	2	1	1	4	1	1	1	4	3	5	0	0	0	1	1	34	2	1	88	2	2	1	1	99	7	0	4	1	0	1	1
577	Kisanga	2	1	27	2	3	1	1	10	2	2	2	33	2	12	2	2	5	2	1	6	4	4	1	6	4	1	4	1	0	1	1	45	2	1	3	2		1	1	1	3	0	3	0	1	1	1
578	Kisanga	1	3	27	2	3	1	1	11	2	1	1	32	2	12	2	4	1	1	1	1	3	2	1	5	2	3	0	0	0	1	1	40	2	1	4	1	1	1	1	1	6	0	4	1	0	1	1
579	Kisanga	1	4	26	2	3	1	1	12	2	2	2	30	2	13	3	5	2	1	1	1	1	1	1	4	4	1	0	0	0	1	1	33	2	1	88	1	1	1	1	1	3	0	3	0	0	1	1
580	Kisanga	1	3	26	2	3	1	1	12	2	1	1	32	2	13	3	7	4	1	1	5	3	3	1	6	3	3	0	0	0	1	1	40	2	1	3	1	1	1	1	1	6	0	3	0	1	1	1
581	Kisanga	2	1	22	2	3	1	1	10	2	1	1	28	2	11	2	7	3	1	1	3	1	1	1	5	4	1	5	1	0	1	1	54	2	1	88	2	0	1	3	4	2	0	4	1	1	1	1
582	Kisanga	1	4	42	3	3	1	1	13	3	2	2	56	4	13	3	6	5	2	1	6	4	4	1	3	4	1	4	1	0	1	1	33	2	1	88	2		1	1	3	3	0	4	1	0	1	1
583	Kisanga	2	1	21	2	3	1	1	3	1	1	1	28	2	13	3	7	2	1	1	4	1	1	1	3	3	1	2	2	1	1	1	370	5	2	5	2	1	0			2	0	4	1	0	1		1
584	Kisanga	1	3	32	2	3	1	1	3	1	1	1	40	3	8	2	2	3	3	1	9	7	7	1	5	2	3	0	0	0	1	1	43	2	1	3	1	1	1	1	1	7	0	1	0	1	1	1
585	Kisanga	1	3	28	2	3	1	1	11	2	1	1	32	2	13	3	7	4	1	1	4	2	2	1	4	3	1	0	0	0	1	1	41	2	1	88	1	1	1	1	1	7	0	4	1	0	1	1
586	Kisanga	2	1	27	2	3	1	1	10	2	2	2	33	2	12	2	2	5	2	1	6	4	4	1	6	4	1	4	1	0	1	1	45	2	1	3	2		1	1	1	3	0	3	0	1	1	1
587	Kisanga	2	1	22	2	3	1	1	8	2	1	1	26	2	12	2	4	4	2	4	8	1	1	1	6	2	3	4	2	1	1	1	857	5	2	88	2		1	1	1	2	1	14	1	0	1		1
588	Kisanga	2	1	40	3	3	1	1	8	2	2	2	43	3	12	2	7	4	1	1	8	7	8	1	3	4	3	4	2	1	1	1	319	5	2	7	2	1	1	1	3	2	5	24	2	0	1		1
589	Kisanga	1	4	40	3	3	1	1	11	2	1	1		5	13	3	6	4	1	1	3	4	4	1	3	3	1	4	1	0	1	1	41	2	1	88	2		1	1	1	3	0	4	1	0	1	1
590	Kisanga	1	4	19	1	3	1	1	13	3	1	1		5	12	2	2	2	1	1	4	1	1	1	4	3	5	0	0	0	1	1	34	2	1	88	2	2	1	1	99	7	0	4	1	0	1	1
591	Kisanga	2	1	27	2	3	1	1	10	2	2	2	33	2	12	2	2	5	2	1	6	4	4	1	6	4	1	4	1	0	1	1	44	2	1	3	2		1	1	1	3	0	3	0	1	1	1
592	Kisanga	1	3	27	2	3	1	1	11	2	1	1	32	2	12	2	4	1	1	1	1	3	2	1	5	2	3	0	0	0	1	1	40	2	1	4	1	1	1	1	1	6	0	4	1	0	1	1
593	Kisanga	1	4	26	2	3	1	1	12	2	2	2	30	2	13	3	5	2	1	1	1	1	1	1	4	4	1	0	0	0	1	1	33	2	1	88	1	1	1	1	1	3	0	3	0	0	1	1
594	Kisanga	1	3	32	2	3	1	1	3	1	1	1	40	3	8	2	2	3	3	1	9	7	7	1	5	2	3	0	0	0	1	1	43	2	1	3	1	1	1	1	1	7	0	1	0	1	1	1
595	Kisanga	1	3	28	2	3	1	1	11	2	1	1	32	2	13	3	7	4	1	1	4	2	2	1	4	3	1	0	0	0	1	1	41	2	1	88	1	1	1	1	1	7	0	4	1	0	1	1
596	Kisanga	2	1	27	2	3	1	1	10	2	2	2	33	2	12	2	2	5	2	1	6	4	4	1	6	4	1	4	1	0	1	1	44	2	1	3	2		1	1	1	3	0	3	0	1	1	1
597	Kisanga	2	1	22	2	3	1	1	8	2	1	1	26	2	12	2	4	4	2	4	8	1	1	1	6	2	3	4	2	1	1	1	966	5	2	88	2		1	1	1	2	1	14	1	0	1		1
598	Kisanga	2	1	40	3	3	1	1	8	2	2	2	43	3	12	2	7	4	1	1	8	7	8	1	3	4	3	4	2	1	1	1	518	5	2	7	2	1	1	1	3	2	5	24	2	0	1		1
599	Kisanga	1	4	40	3	3	1	1	11	2	1	1		5	13	3	6	4	1	1	3	4	4	1	3	3	1	4	1	0	1	1	41	2	1	88	2		1	1	1	3	0	4	1	0	1	1
600	Kisanga	1	4	19	1	3	1	1	13	3	1	1		5	12	2	2	2	1	1	4	1	1	1	4	3	5	0	0	0	1	1	34	2	1	88	2	2	1	1	99	7	0	4	1	0	1	1
601	Kisanga	2	1	27	2	3	1	1	10	2	2	2	33	2	12	2	2	5	2	1	6	4	4	1	6	4	1	4	1	0	1	1	44	2	1	3	2		1	1	1	3	0	3	0	1	1	1
602	Kisanga	1	3	27	2	3	1	1	11	2	1	1	32	2	12	2	4	1	1	1	1	3	2	1	5	2	3	0	0	0	1	1	40	2	1	4	1	1	1	1	1	6	0	4	1	0	1	1
603	Kisanga	1	4	26	2	3	1	1	12	2	2	2	30	2	13	3	5	2	1	1	1	1	1	1	4	4	1	0	0	0	1	1	33	2	1	88	1	1	1	1	1	3	0	3	0	0	1	1
604	Kisanga	2	1	21	2	3	1	1	12	2	1	1	29	2	13	3	8	4	1	1	4	2	2	1	4	4	2	0	0	0	1	1	76	3	1	88	2		1	1	1	3	0	3	0	1	1	1
605	Kisanga	1	4	22	2	3	1	1	8	2	1	1	27	2	12	2	7	4	1	1	4	2	2	1	4	4	1	0	0	0	1	1	34	2	1	2	2	0	1	1	1	6	0	3	0	0	1	1
606	Kisanga	1	4	36	3	3	1	1	12	2	1	1	42	3	13	3	5	4	1	1	5	4	3	1	4	3	1	4	1	0	1	1	34	2	1	88	1	1	1	1	1	7	0	4	1	0	1	1
607	Kisanga	1	3	32	2	3	1	1	3	1	1	1	40	3	8	2	2	3	3	1	9	7	7	1	5	2	3	0	0	0	1	1	43	2	1	3	1	1	1	1	1	7	0	1	0	1	1	1
608	Kisanga	1	4	40	3	3	1	1	11	2	1	1		5	13	3	6	4	1	1	3	4	4	1	3	3	1	4	1	0	1	1	41	2	1	88	2		1	1	1	3	0	4	1	0	1	1
609	Kisanga	2	1	27	2	3	1	1	10	2	2	2	33	2	12	2	2	5	2	1	6	4	4	1	6	4	1	4	1	0	1	1	44	2	1	3	2		1	1	1	3	0	3	0	1	1	1
610	Kisanga	2	1	21	2	3	1	1	12	2	1	1	29	2	13	3	8	4	1	1	4	2	2	1	4	4	2	0	0	0	1	1	108	4	1	88	2		1	1	1	3	0	3	0	1	1	1
611	Kisanga	1	4	40	3	3	1	1	11	2	1	1		5	13	3	6	4	1	1	3	4	4	1	3	3	1	4	1	0	1	1	41	2	1	88	2		1	1	1	3	0	4	1	0	1	1
612	Kisanga	1	4	19	1	3	1	1	13	3	1	1		5	12	2	2	2	1	1	4	1	1	1	4	3	5	0	0	0	1	1	34	2	1	88	2	2	1	1	99	7	0	4	1	0	1	1
613	Kisanga	2	1	27	2	3	1	1	10	2	2	2	33	2	12	2	2	5	2	1	6	4	4	1	6	4	1	4	1	0	1	1	44	2	1	3	2		1	1	1	3	0	3	0	1	1	1
614	Kisanga	1	3	27	2	3	1	1	11	2	1	1	32	2	12	2	4	1	1	1	1	3	2	1	5	2	3	0	0	0	1	1	40	2	1	4	1	1	1	1	1	6	0	4	1	0	1	1
615	Kisanga	1	4	26	2	3	1	1	12	2	2	2	30	2	13	3	5	2	1	1	1	1	1	1	4	4	1	0	0	0	1	1	33	2	1	88	1	1	1	1	1	3	0	3	0	0	1	1
616	Kisanga	1	3	26	2	3	1	1	12	2	1	1	32	2	13	3	7	4	1	1	5	3	3	1	6	3	3	0	0	0	1	1	40	2	1	3	1	1	1	1	1	6	0	3	0	1	1	1
617	Kisanga	2	1	22	2	3	1	1	10	2	1	1	28	2	11	2	7	3	1	1	3	1	1	1	5	4	1	5	1	0	1	1	54	2	1	88	2	0	1	3	4	2	0	4	1	1	1	1
618	Kisanga	1	4	42	3	3	1	1	13	3	2	2	56	4	13	3	6	5	2	1	6	4	4	1	3	4	1	4	1	0	1	1	33	2	1	88	2		1	1	3	3	0	4	1	0	1	1
619	Kisanga	2	1	21	2	3	1	1	3	1	1	1	28	2	13	3	7	2	1	1	4	1	1	1	3	3	1	2	1	0	1	1	44	2	2	5	2	1	0			2	0	4	1	0	1	1
620	Kisanga	1	4	40	3	3	1	1	12	2	2	2	42	3	13	3	6	3	2	1	4	3	4	1	4	3	3	5	1	0	1	1	51	2	2	7	2		1	1	1	3	1	6	1	0	1	1
621	Kisanga	1	3	22	2	3	1	1	12	2	1	1	22	1	12	2	2	4	1	1	4	2	2	1	4	2	1	6	1	0	1	1	42	2	1	1	2	1	1	1	99	2	0	4	1	0	1	1
622	Kisanga	2	1	22	2	3	1	1	6	1	1	1	30	2	12	2	4	4	1	1	3	1	1	1	4	4	1	2	1	0	1	1	34	2	2	5	2	1	1	1	99	2	0	4	1	0	1	1
623	Kisanga	1	4	23	2	3	1	1	12	2	1	1	30	2	13	3	2	3	1	1	5	3	3	1	7	2	3	0	0	0	1	1	34	2	1	88	2	2	0			2	0	3	0	0	1	1
624	Kisanga	1	3	23	2	3	1	1	12	2	1	1	34	2	12	2	2	3	1	4	2	1	1	1	4	4	1	0	0	0	1	1	41	2	1	88	1	2	1	1	1	2	0	4	1	0	1	1
625	Kisanga	2	1	38	3	3	1	1	9	2	1	1	39	3	12	2	7	1	3	1	4	6	7	1	7	1	2	4	1	0	1	1	42	2	2	7	1	2	1	1	1	2	0	1	0	0	1	1
626	Kisanga	1	4	25	2	3	1	1	11	2	1	1	29	2	12	2	5	4	1	1	5	3	2	1	4	4	1	0	0	0	1	1	34	2	1	1	1	2	1	1	99	2	0	3	0	1	1	1
627	Kisanga	1	3	22	2	3	1	1	12	2	1	1	22	1	12	2	2	4	1	1	4	2	2	1	4	2	1	6	1	0	1	1	42	2	1	1	2	1	1	1	99	2	0	4	1	0	1	1
628	Kisanga	1	3	22	2	3	1	1	12	2	1	1	22	1	12	2	2	4	1	1	4	2	2	1	4	2	1	6	1	0	1	1	42	2	1	1	2	1	1	1	99	2	0	4	1	0	1	1
629	Kisanga	1	4	25	2	3	1	1	11	2	1	1	29	2	12	2	5	4	1	1	5	3	2	1	4	4	1	0	0	0	1	1	34	2	1	1	1	2	1	1	99	2	0	3	0	1	1	1
630	Kisanga	1	3	22	2	3	1	1	12	2	1	1	22	1	12	2	2	4	1	1	4	2	2	1	4	2	1	6	1	0	1	1	42	2	1	1	2	1	1	1	99	2	0	4	1	0	1	1
631	Kisanga	1	3	22	2	3	1	1	12	2	1	1	22	1	12	2	2	4	1	1	4	2	2	1	4	2	1	6	1	0	1	1	42	2	1	1	2	1	1	1	99	2	0	4	1	0	1	1
632	Kisanga	1	4	40	3	3	1	1	12	2	2	2	42	3	13	3	6	3	2	1	4	3	4	1	4	3	3	5	1	0	1	1	51	2	2	7	2		1	1	1	3	1	6	1	0	1	1
633	Kisanga	1	3	22	2	3	1	1	12	2	1	1	22	1	12	2	2	4	1	1	4	2	2	1	4	2	1	6	1	0	1	1	42	2	1	1	2	1	1	1	99	2	0	4	1	0	1	1
634	Kisanga	1	4	22	2	3	1	1	8	2	1	1	27	2	12	2	7	4	1	1	4	2	2	1	4	4	1	0	0	0	1	1	34	2	1	2	2	0	1	1	1	6	0	3	0	0	1	1
635	Kisanga	1	4	36	3	3	1	1	12	2	1	1	42	3	13	3	5	4	1	1	5	4	3	1	4	3	1	4	1	0	1	1	34	2	1	88	1	1	1	1	1	7	0	4	1	0	1	1
636	Kisanga	1	3	32	2	3	1	1	3	1	1	1	40	3	8	2	2	3	3	1	9	7	7	1	5	2	3	0	0	0	1	1	43	2	1	3	1	1	1	1	1	7	0	1	0	1	1	1
637	Kisanga	1	4	40	3	3	1	1	12	2	2	2	42	3	13	3	6	3	2	1	4	3	4	1	4	3	3	5	1	0	1	1	51	2	2	7	2		1	1	1	3	1	6	1	0	1	1
638	Kisanga	1	3	22	2	3	1	1	12	2	1	1	22	1	12	2	2	4	1	1	4	2	2	1	4	2	1	6	1	0	1	1	42	2	1	1	2	1	1	1	99	2	0	4	1	0	1	1
639	Kisanga	2	1	22	2	3	1	1	6	1	1	1	30	2	12	2	4	4	1	1	3	1	1	1	4	4	1	2	1	0	1	1	44	2	2	5	2	1	1	1	99	2	0	4	1	0	1	1
640	Kisanga	1	4	23	2	3	1	1	12	2	1	1	30	2	13	3	2	3	1	1	5	3	3	1	7	2	3	0	0	0	1	1	34	2	1	88	2	2	0			2	0	3	0	0	1	1
641	Kisanga	1	3	23	2	3	1	1	12	2	1	1	34	2	12	2	2	3	1	4	2	1	1	1	4	4	1	0	0	0	1	1	41	2	1	88	1	2	1	1	1	2	0	4	1	0	1	1
642	Kisanga	2	1	38	3	3	1	1	9	2	1	1	39	3	12	2	7	1	3	1	4	6	7	1	7	1	2	4	1	0	1	1	42	2	2	7	1	2	1	1	1	2	0	1	0	0	1	1
643	Kisanga	1	3	32	2	3	1	1	3	1	1	1	40	3	8	2	2	3	3	1	9	7	7	1	5	2	3	0	0	0	1	1	43	2	1	3	1	1	1	1	1	7	0	1	0	1	1	1
644	Lubumbashi	5	3	32	2	3	1	1	4	1	1	1	43	3	12	2	8	4	2	1	7	5	5	1	6	5	1	4	1	0	2	2	20	1	1	6	1	1	1	7		3	0	1	0	1	1	1
645	Lubumbashi	5	3	28	2	3	1	1	13	3	1	1	32	2	13	3	5	4	1	5	3	1	1	1	2	7	1	0	0	0	1	1	20	1	2	3	1	2	1	1	1	4	0	3	0	1	1	1
646	Lubumbashi	5	3	30	2	3	1	1	13	3	4	3	32	2	13	3	4	4	3	1	3	1	1	1	2	3	1	4	2	1	1	1	872	5	1	3	1	1	1	1	1	3	0	2	0	0	3		1
647	Lubumbashi	5	3	26	2	3	1	1	13	3	5	3	31	2	13	3	5	3	1	5	4	2	1	1	1	9	1	4	2	1	2	2	872	5	1	6	1	1	1	1	2	4	1	1	0	0	3		1
648	Lubumbashi	5	3	25	2	3	1	1	4	1	1	1	29	2	9	2	4	5	1	5	4	3	2	1	3	5	1	0	0	0	1	1	20	1	2	4	2	1	1	1	3	4	0	2	0	1	1	1
649	Lubumbashi	5	3	30	2	3	1	1	13	3	1	1	38	3	13	3	4	4	1	5	3	1	1	1	3	3	1	0	0	0	1	1	20	1	1	2	1	1	1	1	1	3	0	1	0	1	1	1
650	Lubumbashi	5	3	27	2	3	1	1	13	3	7	2	32	2	13	3	4	3	1	5	4	1	1	1	3	5	3	4	1	0	1	1	20	1	1	2	2	0	1	1	1	3	0	1	0	1	1	1
651	Lubumbashi	5	3	27	2	3	1	1	11	2	2	2	32	2	13	3	8	4	1	5	4	3	2	1	4	3	1	7	2	1	1	1	872	5	1	2	1	1	1	1	1	3	0	2	0	0	1		1
652	Lubumbashi	5	3	33	2	3	1	1	12	2	2	2	38	3	12	2	5	4	1	5	7	5	5	1	6	3	1	0	0	0	2	2	20	1	1	6	1	1	1	1	1	3	0	2	0	1	1	1
653	Lubumbashi	5	3	30	2	3	1	1	12	2	1	1	32	2	13	3	8	4	1	5	3	4	2	1	3	4	1	5	2	1	1	1	872	5	2	6	2	0	1	2		2	1	2	0	0	2		1
654	Lubumbashi	5	3	26	2	3	1	1	9	2	2	2	42	3	12	2	8	4	3	1	10	5	5	1	5	4	1	0	0	0	2	2	20	1	1	6	2	0	1	1	1	3	0	1	0	1	1	1
655	Lubumbashi	5	3	29	2	3	1	1	13	3	5	3	31	2	13	3	7	5	1	5	4	3	2	1	3	4	1	4	2	1	1	1	872	5	2	4	1	1	1	3	4	4	1	3	0	0	2		2
656	Lubumbashi	5	3	30	2	3	1	1	13	3	5	3		5	13	3	4	4	3	1	6	3	3	1	3	6	1	0	0	0	1	1	20	1	1	3	1	1	1	1	1	3	0	2	0	1	1	1
657	Lubumbashi	5	3	16	1	3	1	1	9	2	1	1	28	2	12	2	6	3	1	5	3	1	1	1	6	3	1	4	1	0	1	1	24	1	2	5	2	2	1	1	1	7	0	3	0	1	1	1
658	Lubumbashi	5	3	26	2	3	1	1	13	3	1	1	36	3	13	3	7	3	1	5	5	3	3	1	3	2	1	0	0	0	1	1	24	1	1	2	2	0	1	1	1	7	0	3	0	1	1	1
659	Lubumbashi	5	3	38	3	3	1	1	10	2	2	2	42	3	12	2	7	3	2	5	7	1	1	1	2	4	1	0	0	0	1	1	102	4	1	3	2		1	1	1	1	0	1	0	0	1	1
660	Lubumbashi	5	3	28	2	3	1	1	12	2	1	1	34	2	13	3	8	4	1	5	5	3	3	1	6	2	4	4	2	1	1	1	293	5	1	3	1	2	1	1	1	6	0	4	1	0	2		1
661	Lubumbashi	5	3	27	2	3	1	1	13	3	1	1	29	2	13	3	7	4	1	5	6	3	2	1	4	4	1	0	0	0	1	1	24	1	2	6	1	1	1	2		7	0	2	0	1	1	1
662	Lubumbashi	5	3	29	2	3	1	1	13	3	1	1	38	3	13	3	7	4	1	5	4	3	2	1	5	3	1	4	2	1	1	1	293	5	2	4	2	0	1	1	1	7	1	3	0	0	2		1
663	Lubumbashi	5	3	28	2	3	1	1	13	3	1	1	36	3	13	3	8	4	1	5	3	3	1	1	4	4	1	4	1	0	1	1	24	1	1	2	2	0	1	1	1	3	0	2	0	1	1	1
664	Lubumbashi	5	3	29	2	3	1	1	13	3	1	1	29	2	13	3	7	4	2	1	3	1	1	2			1	0	0	0	1	1	20	1	1	2	2		0			3	0	1	0	0	1	1
665	Lubumbashi	5	3	25	2	3	1	1	13	3	1	1	30	2	13	3	7	5	1	1	4	2	2	1	4	3	1	0	0	0	1	1	20	1	1	2	2		0			4	0	3	0	0	1	1
666	Lubumbashi	5	3	25	2	3	1	1	9	2	2	2	32	2	12	2	2	2	1	1	5	3	3	1	4	3	1	7	1	0	1	1	20	1	1	2	2		0			7	0	3	0	0	1	1
667	Lubumbashi	5	3	43	3	3	1	1	9	2	1	1	55	4	12	2	5	5	2	1	13	10	0	1	6	3	1	0	0	0	1	1	20	1	1	6	2		0			3	0	2	0	0	1	1
668	Lubumbashi	5	3	22	2	3	1	1	12	2	1	1	31	2	13	3	5	4	1	1	3	1	1	1	3	3	1	0	0	0	1	1	20	1	1	5	2		0			2	0	2	0	0	1	1
669	Lubumbashi	5	3	30	2	3	1	1	10	2	1	1	40	3	13	3	4	4	1	1	6	7	5	1	3	6	1	0	0	0	1	1	20	1	1	6	2		0			3	0	5	1	0	1	1
670	Lubumbashi	5	3	22	2	3	1	1	11	2	1	1	29	2	13	3	4	3	1	4	3	3	3	1	5	4	1	0	0	0	1	1	20	1	1	2	1	1	0			6	0	4	1	0	1	1
671	Lubumbashi	5	3	25	2	3	1	1	13	3	1	1	30	2	13	3	7	4	1	1	4	2	2	1	4	3	1	0	0	0	1	1	20	1	1	2	2		0			4	0	3	0	0	1	1
672	Lubumbashi	5	3	22	2	3	1	1	12	2	1	1	31	2	13	3	5	4	1	1	3	1	1	1	3	3	1	0	0	0	1	1	20	1	1	5	2		0			2	0	2	0	0	1	1
673	Lubumbashi	5	3	24	2	3	1	1	13	3	2	2	29	2	13	3	6	4	1	1	4	2	2	1	5	4	1	0	0	0	1	1	20	1	1	2	1	1	0			6	0	4	1	0	1	1
674	Lubumbashi	5	3	29	2	3	1	1	13	3	2	2	39	3	13	3	4	4	2	1	6	4	4	1	3	1	1	0	0	0	1	1	20	1	1	4	1	2	1	1	1	7	0	3	0	1	1	1
675	Lubumbashi	4	1	35	3	3	1	1	7	2	7	2	50	4	12	2	8	4	1	1	9	8	8	1	5	4	1	0	0	0	1	1	130	5	1	6	2		1	7		3	0	4	1	0	1	1
676	Lubumbashi	4	1	35	3	3	1	1	12	2	7	2	42	3	13	3	8	5	2	1	7	6	5	1	5	3	3	4	1	0	1	1	130	5	1	3	2		1	7		1	0	5	1	0	2	2
677	Lubumbashi	4	1	27	2	3	1	1	12	2	1	1	30	2	12	2	7	4	2	1	6	2	2	1	6	3	1	4	2	1	1	1	419	5	1	3	2		1	3	4	3	1	7	1	0	3		1
678	Lubumbashi	4	1	33	2	3	1	1	12	2	1	1	42	3	13	3	7	3	2	1	6	4	4	1	5	6	1	0	0	0	1	1	130	5	2	7	1	2	1	1	3	4	1	2	0	0	3	3
679	Lubumbashi	4	1	28	2	3	1	1	12	2	1	1	39	3	13	3	7	4	2	1	10	4	4	1	5	4	1	0	0	0	1	1	130	5	1	3	1	1	1	1	3	3	0	3	0	0	1	1
680	Lubumbashi	4	1	33	2	3	1	1	13	3	4	3	43	3	13	3	4	3	2	1	6	4	4	1	1	7	3	0	0	0	1	1	130	5	1	6	2		1	1	1	4	0	4	1	0	2	2
681	Lubumbashi	4	1	34	2	3	1	1	12	2	6	3	40	3		44	6	4	1	1	2	1	0	1	1	8	1	7	2	1	1	1	419	5	1	2	1	2	1	1	1	3	1	15	2	0	3		1
682	Lubumbashi	4	1	31	2	3	1	1	12	2	6	3	44	3	13	3	8	4	2	1	6	3	3	1	3	6	1	0	0	0	1	1	130	5	1	2	1	2	1	1	2	3	0	5	1	0	2	2
683	Lubumbashi	4	1	28	2	3	1	1	12	2	1	1	33	2	13	3	6	3	1	1	5	2	2	1	4	5	3	0	0	0	1	1	130	5	1	3	1	2	1	1	1	3	1	3	0	0	2	2
684	Lubumbashi	4	1	24	2	3	1	1	12	2	1	1	29	2	13	3	7	4	1	1	3	1	1	1	4	5	1	4	2	1	1	1	419	5	1	3	1	2	1	3	4	4	1	10	2	0	2		1
685	Lubumbashi	4	1	24	2	3	1	1	12	2	1	1	32	2	13	3	4	4	1	1	6	2	2	1	4	5	2	0	0	0	1	1	130	5	2	88	2		0			3	0	3	0	0	1	1
686	Lubumbashi	4	1	34	2	3	1	1	12	2	8	2	45	4	13	3	7	4	2	1	8	6	6	1	3	5	1	4	1	0	1	1	130	5	1	1	1	1	1	1	1	3	0	3	0	1	1	1
687	Lubumbashi	4	1	27	2	3	1	1	13	3	6	3	38	3	13	3	7	4	1	1	3	1	1	1	1	8	1	0	0	0	1	1	130	5	1	3	2		1	1	1	4	1	4	1	0	2	2
688	Lubumbashi	4	1	22	2	3	1	1	9	2	1	1	27	2	12	2	6	4	1	1	5	2	2	1	4	5	1	4	1	0	1	1	130	5	1	6	2		1	7		3	0	3	0	0	1	1
689	Lubumbashi	4	1	32	2	3	1	1	12	2	1	1	38	3	13	3	8	4	1	1	3	1	1	1	4	4	1	4	1	0	1	1	130	5	2	88	2	2	1	1	1	2	0	5	1	0	1	1
690	Lubumbashi	4	1	21	2	3	1	1	12	2	1	1	30	2	13	3	8	4	1	1	3	1	1	1	4	4	1	0	0	0	1	1	130	5	1	3	1	1	1	1	1	3	0	4	1	0	1	1
691	Lubumbashi	4	1	25	2	3	1	1	12	2	8	2	35	3	13	3	8	5	1	1	4	1	1	1	2	7	1	0	0	0	1	1	130	5	1	3	1	1	1	1	1	4	0	3	0	0	1	1
692	Lubumbashi	4	1	24	2	3	1	1	12	2	1	1	33	2	13	3	6	4	1	1	4	1	0	1	1	7	1	4	1	0	1	1	130	5	1	1	1	1	1	1	1	3	1	5	1	0	2	2
693	Lubumbashi	4	1	31	2	3	1	1	13	3	1	1	37	3	13	3	8	4	1	1	6	4	4	1	3	5	1	0	0	0	1	1	130	5	2	88	2		0			2	0	3	0	0	1	1
694	Lubumbashi	4	1	25	2	3	1	1	8	2	1	1	37	3	12	2	5	3	3	1	6	3	3	1	5	4	3	0	0	0	1	1	130	5	1	6	2		1	7		2	0	1	0	0	1	1
695	Lubumbashi	4	1	31	2	3	1	1	12	2	1	1	37	3	13	3	7	3	2	1	5	4	4	1	6	3	1	4	2	1	1	1	419	5	2	7	2		1	1	1	3	1	2	0	0	2		1
696	Lubumbashi	4	1	19	1	3	1	1	11	2	1	1	22	1	12	2	4	3	3	1	4	1	1	1	4	3	1	0	0	0	1	1	130	5	2	7	2		1	7		3	0	2	0	0	1	1
697	Lubumbashi	4	1	31	2	3	1	1	13	3	1	1	37	3	13	3	4	3	1	1	6	3	3	1	2	6	1	0	0	0	1	1	130	5	1	3	1	1	1	1	1	3	0	3	0	0	2	2
698	Lubumbashi	4	1	24	2	3	1	1	12	2	1	1	32	2	13	3	5	4	1	1	4	2	2	1	5	5	2	5	1	0	1	1	130	5	1	3	1	2	1	1	1	2	1	3	0	0	1	1
699	Lubumbashi	4	1	36	3	3	1	1	8	2	1	1	40	3	13	3	7	4	1	1	8	2	2	2			1	4	1	0	1	1	130	5	1	3	2		1	1	1	3	0	5	1	0	1	1
700	Lubumbashi	4	1	29	2	3	1	1	12	2	1	1	31	2	13	3	5	4	1	1	3	1	1	1	3	6	3	0	0	0	1	1	130	5	1	3	2		1	1	1	3	0	2	0	0	1	1
701	Lubumbashi	4	1	30	2	3	1	1	13	3	1	1	38	3	13	3	4	5	2	1	6	3	3	2			1	0	0	0	1	1	130	5	1	3	1	1	1	1	1	4	0	3	0	0	1	1
702	Lubumbashi	4	1	40	3	3	1	1	6	1	1	1	47	4	13	3	7	4	1	1	7	5	5	1	3	7	1	4	1	0	1	1	130	5	2	7	2		1	1	1	3	0	5	1	0	2	2
703	Lubumbashi	5	3	47	3	3	1	1	8	2	7	2	64	4	12	2	7	3	2	1	7	6	6	1	5	4	1	3	1	0	1	1	129	5	1	6	2		1	7		2	0	3	0	1	2	2
704	Lubumbashi	5	3	27	2	3	1	1	7	2	1	1	30	2	11	2	6	3	2	1	7	5	5	1	4	3	1	0	0	0	1	1	129	5	1	6	2		1	7		2	0	3	0	0	1	1
705	Lubumbashi	5	3	34	2	3	1	1	13	3	7	2	42	3	13	3	4	3	1	1	7	5	5	1	6	3	1	5	1	0	1	1	129	5	1	3	1	1	1	1	2	4	0	3	0	1	1	1
706	Lubumbashi	3	1	23	2	3	1	1	11	2	1	1	33	2	12	2	7	2	1	1	9	2	2	1	7	2	2	4	1	0	1	1	13	1	2	7	2		1	3	4	4	0	3	0	0	1	1
707	Lubumbashi	3	1	36	3	3	1	1	8	2	1	1	45	4	13	3	4	4	1	1	7	5	3	1	6	3	1	0	0	0	1	1	13	1	2	7	2		1	1	1	7	0	3	0	0	1	1
708	Lubumbashi	3	1	19	1	3	1	1	11	2	1	1	29	2	13	3	7	4	1	1	3	1	1	1	6	2	3	4	1	0	1	1	13	1	2	7	2		1	1	1	3	1	2	0	0	2	2
709	Lubumbashi	3	1	35	3	3	1	1	6	1	7	2	40	3	10	2	6	4	1	1	9	7	7	1	6	3	1	0	0	0	1	1	13	1	1	3	2		1	1	1	4	0	5	1	0	1	1
710	Lubumbashi	3	1	30	2	3	1	1	12	2	1	1	38	3	13	3	6	4	1	1	6	2	2	1	3	8	1	0	0	0	1	1	13	1	1	5	1	1	1	1	1	3	0	3	0	0	1	1
711	Lubumbashi	3	1	30	2	3	1	1	12	2	1	1	47	4	13	3	8	5	2	1	11	1	1	1	4	3	3	4	1	0	1	1	13	1	2	5	2		1	1	1	4	0	7	1	0	1	1
712	Lubumbashi	3	1	18	1	3	1	1	12	2	1	1	23	1	12	2	6	3	1	1	4	1	1	1	4	6	1	4	1	0	1	1	13	1	1	3	2		1	1	1	4	0	3	0	0	1	1
713	Lubumbashi	3	1	17	1	3	5	2	8	2	1	1	28	2	12	2	7	3	1	1	7	2	1	1	1	4	1	5	1	0	1	1	13	1	2	5	1	2	1	1	1	3	0	6	1	0	1	1
714	Lubumbashi	3	1	31	2	3	1	1	12	2	7	2	34	2	12	2	7	4	1	1	8	6	6	1	5	3	1	0	0	0	1	1	13	1	1	3	1	1	1	1	1	4	0	3	0	0	1	1
715	Lubumbashi	3	1	20	2	3	1	1	12	2	2	2	24	1	13	3	7	4	3	5	3	1	1	1	4	3	1	7	1	0	1	1	49	2	1	88	1	1	1	1	99	3	0	3	0	1	1	1
716	Lubumbashi	3	1	37	3	3	1	1	12	2	1	1	45	4	12	2	7	3	3	5	4	2	2	1	2	3	3	7	1	0	1	1	65	3	1	88	1	2	1	6		3	0	3	0	1	1	1
717	Lubumbashi	3	1	36	3	3	1	1	11	2	1	1	49	4	13	3	5	4	1	1	5	7	6	1	3	7	5	2	2	1	1	1	867	5	2	88	2	1	0			2	5	2	0	0	2		2
718	Lubumbashi	3	1	16	1	3	5	2	6	1	8	2	20	1	10	2		2	3	5	7	1	1	2			1	4	2	1	1	1	676	5	2	88	2	1	1	1	3	2	4	10	1	0	3		2
719	Lubumbashi	3	1	26	2	3	1	1	13	3	1	1	31	2	13	3	5	3	1	1	3	1	1	1	4	4	1	7	1	0	1	1	50	2	2	88	1	2	1	1	99	2	0	3	0	1	1	1
720	Lubumbashi	3	1	23	2	3	1	1	12	2	1	1	31	2	13	3	5	4	1	1	4	2	2	1	5	4	1	2	1	0	1	1	65	3	1	88	2	1	1	1	99	3	0	3	0	1	1	1
721	Lubumbashi	3	1	38	3	3	1	1	9	2	2	2	47	4	12	2	2	4	2	5	10	11	7	1	6	2	5	4	2	1	1	1	435	5	2	88	2		1	6		2	0	1	0	0	3		2
722	Lubumbashi	3	1	24	2	3	1	1	13	3	7	2	28	2	12	2	7	3	1	1	2	1	1	1	4	5	2	3	2	1	1	1	347	5	2	88	2	1	0			2	1	2	0	0	3		1
723	Lubumbashi	3	1	35	3	3	1	1	11	2	2	2	40	3	9	2	7	3	2	1	6	5	5	1	7	2	1	7	1	0	1	1	35	2	1	88	1	1	0			2	0	3	0	0	1	1
724	Lubumbashi	3	1	40	3	3	1	1	7	2	1	1	47	4	9	2	2	4	2	5	10	11	10	1	5	3	2	7	1	0	1	1	49	2	2	88	2	1	1	1	1	2	0	2	0	0	1	1
725	Lubumbashi	3	1	39	3	3	1	1	11	2	1	1	43	3	13	3	7	3	2	1	8	9	7	1	2	2	2	4	2	1	1	1	501	5	2	88	1	1	1	3	3	2	1	2	0	0	3		3
726	Lubumbashi	3	1	18	1	3	1	1	10	2	7	2	30	2	12	2	7	3	1	1	2	1	1	1	6	4	1	1	2	1	1	1	707	5	2	88	2		1	1	3	2	1	2	0	0	1		1
727	Lubumbashi	3	1	33	2	3	1	1	6	1	7	2	60	4	11	2	7	3	1	5	7	9	9	1	4	3	5	1	2	1	1	1	472	5	2	88	2	1	1	3	3	2	0	1	0	0	1		1
728	Lubumbashi	3	1	27	2	3	1	1	13	3	1	1	31	2	13	3	4	4	1	1	4	2	2	1	6	3	3	0	0	0	1	1	56	2	2	88	2	2	1	4		2	0	3	0	1	1	1
729	Lubumbashi	3	1	43	3	3	1	1	10	2	7	2	46	4	12	2	4	4	2	1	9	7	6	1	5	5	1	4	2	1	1	1	482	5	1	88	1	1	1	4		2	1	1	0	0	3		2
730	Lubumbashi	3	1	37	3	3	1	1	10	2	7	2	43	3	11	2	7	4	1	1	11	10	10	1	7	3	5	7	2	1	1	1	402	5	2	88	1	2	1	6		2	1	10	2	0	2		1
731	Lubumbashi	3	1	18	1	3	5	2	10	2	1	1	23	1	12	2		4	3	5	14	1	1	1	6	1	1	7	1	0	1	1	118	4	2	88	2	1	0			2	0	3	0	0	1	1
732	Lubumbashi	3	1	16	1	3	5	2	10	2	8	2	18	1	11	2		2	3	5	7	1	1	1	6	1	5	1	2	1	1	1	566	5	2	88	2	1	1	1	3	2	1	10	1	0	1		1
733	Lubumbashi	3	1	20	2	3	1	1	10	2	1	1	23	1	12	2	2	4	1	1	2	1	1	1	6	3	1	7	1	0	1	1	76	3	2	88	2	2	1	6		2	0	3	0	1	1	1
734	Lubumbashi	3	1	37	3	3	1	1	3	1	2	2	45	4	6	1	3	1	2	1	7	7	6	1	8	5	3	4	2	1	1	1	217	5	2	88	2	2	1	6		2	1	2	0	0	3		2
735	Lubumbashi	3	1	32	2	3	1	1	13	3	6	3	37	3	13	3	4	4	1	1	6	4	4	1	3	6	3	7	1	0	1	1	44	2	2	88	2	1	1	6		2	0	3	0	1	1	1
736	Lubumbashi	3	1	37	3	3	1	1	11	2	2	2	41	3	12	2	7	5	2	5	8	7	7	1	6	3	2	1	2	1	1	1	580	5	1	88	1	1	1	6		2	0	10	2	0	3		3
737	Lubumbashi	3	1	35	3	3	1	1	6	1	1	1	45	4	12	2	7	4	3	5	7	7	1	1	6	3	1	7	1	0	1	1	49	2	2	88	2	1	1	1	3	2	0	3	0	0	1	1
738	Lubumbashi	3	1	17	1	3	1	1	8	2	1	1	23	1	10	2	2	3	1	5	3	2	2	1	1	4	1	6	1	0	1	1	59	2	2	88	2	1	1	6		2	0	3	0	1	1	1
739	Lubumbashi	3	1	28	2	3	1	1	11	2	1	1	33	2	10	2	7	4	2	5	7	5	5	1	6	2	2	7	1	0	1	1	54	2	2	88	2	1	1	6		2	0	3	0	1	1	1
740	Lubumbashi	3	1	24	2	3	1	1	9	2	1	1	32	2	8	2	2	3	1	1	5	3	3	1	5	4	1	7	2	1	1	1	515	5	2	88	2	1	1	1	3	2	1	2	0	0	3		2
741	Lubumbashi	3	1	31	2	3	1	1	9	2	1	1	49	4	10	2	7	2	1	1	5	6	3	2			2	7	2	1	1	1	513	5	2	88	2	1	1	1	3	2	1	2	0	0	2		1
742	Lubumbashi	3	1	36	3	3	1	1	11	2	1	1	42	3	12	2	7	3	1	1	2	2	2	1	6	3	3	7	1	0	1	1	39	2	2	88	2	1	1	6		2	0	3	0	1	1	1
743	Lubumbashi	3	1	34	2	3	1	1	8	2	1	1	35	3	11	2	3	2	1	1	11	8	7	1	6	3	1	7	2	1	1	1	669	5	2	88	2	1	1	1	3	2	4	2	0	0	1		2
744	Lubumbashi	3	1	27	2	3	1	1	13	3	1	1	32	2	13	3	6	4	1	1	2	1	1	1	1	4	1	7	1	0	1	1	130	5	2	88	2	1	1	1	99	2	0	3	0	1	1	1
745	Lubumbashi	3	1	35	3	3	1	1	8	2	2	2	37	3	12	2		4	1	1	7	6	6	1	5	4	1	5	1	0	1	1	49	2	2	88	2	1	1	4		3	0	3	0	1	1	1
746	Lubumbashi	3	1	22	2	3	1	1	8	2	2	2	30	2	12	2	7	3	1	1	3	3	3	1	7	1	3	7	1	0	1	1	68	3	2	88	2	2	1	4		2	0	2	0	0	1	1
747	Lubumbashi	3	1	32	2	3	1	1	13	3	6	3	37	3	13	3	4	4	1	1	6	3	3	1	1	9	1	7	1	0	2	2	38	2	2	88	2		0			2	0	3	0	0	1	1
748	Lubumbashi	3	1	19	1	3	1	1	5	1	1	1	35	3	11	2	2	1	1	1	2	1	1	1	7	1	1	7	2	1	1	1	388	5	2	88	1	2	1	4		3	1	2	0	0	2		1
749	Lubumbashi	3	1	34	2	3	1	1	10	2	7	2	40	3	13	3	7	4	2	5	12	3	3	1	9	1	1	7	2	1	1	1	503	5	2	88	2	1	1	2		2	1	10	2	0	2		1
750	Lubumbashi	3	1	23	2	3	1	1	10	2	2	2	30	2	12	2	7	3	2	1	6	2	2	1	5	4	1	7	1	0	1	1	72	3	1	88	2		1	5		2	0	3	0	1	1	1
751	Lubumbashi	3	1	19	1	3	1	1	12	2	1	1	32	2	13	3	4	4	2	3	3	1	1	1	5	4	5	1	2	1	1	1	435	5	1	88	1	2	1	1	99	3	1	10	2	0	1		1
752	Lubumbashi	3	1	28	2	3	1	1	11	2	1	1	32	2	12	2	5	4	1	1	4	4	2	1	6	3	2	3	2	1	1	1	416	5	2	88	2	2	1	1	99	2	1	2	0	0	3		1
753	Lubumbashi	3	1	30	2	3	1	1	13	3	7	2	34	2	13	3	4	4	1	5	2	1	1	1	4	5	1	4	2	1	1	1	348	5	2	88	2	1	1	1	99	3	1	1	0	0	3		2
754	Lubumbashi	3	1	40	3	3	1	1	5	1	1	1	44	3	8	2	7	2	1	5	12	8	6	1	4	5	2	7	2	1	1	1	502	5	2	88	1	1	1	1	3	2	1	2	0	0	2		1
755	Lubumbashi	3	1	24	2	3	1	1	12	2	1	1	32	2	10	2	7	4	3	1	3	1	0	1	6	3	1	7	1	0	1	1	64	3	2	88	2	2	1	4		3	0	3	0	1	1	1
756	Lubumbashi	3	1	29	2	3	1	1	11	2	2	2	32	2	12	2	7	3	1	1	2	3	2	1	4	3	1	6	1	0	1	1	51	2	1	88	1	1	1	6		2	0	1	0	1	1	1
757	Lubumbashi	2	1	35	3	3	1	1	10	2	1	1	40	3	11	2	6	2	3	1	7	6	5	1	7	2	3	0	0	0	1	1	52	2	1	6	2		1	1	2	3	0	4	1	0	1	1
758	Lubumbashi	2	1	37	3	3	1	1	7	2	1	1	42	3		44		1	1	1	3	2	2	1	4	4	2	5	2	1	1	1	175	5	2	7	2		0			3	1	30	2	0	1		1
759	Lubumbashi	2	1	23	2	3	1	1	8	2	1	1	27	2	10	2	7	2	1	1	6	3	3	1	5	3	1	7	2	1	1	1	153	5	2	7	2		1	1	3	2	1	20	2	0	1		2
760	Lubumbashi	2	1	23	2	3	5	2	10	2	1	1	27	2	12	2		1	3	1	7	1	1	1	7	2	1	0	0	0	1	1	52	2	1	5	2		1	2		3	0	4	1	0	1	1
761	Lubumbashi	2	1	24	2	3	1	1	7	2	1	1	34	2		44		1	1	1	3	1	1	1	4	4	2	5	1	0	1	1	86	3	2	7	2		0			3	1	7	1	0	1	1
762	Lubumbashi	2	1	19	1	3	1	1	8	2	1	1	30	2	10	2	7	2	1	1	6	3	3	1	5	3	1	7	1	0	1	1	52	2	2	7	2		1	1	3	2	1	4	1	0	3	3
763	Lubumbashi	2	1	19	1	3	5	2	10	2	1	1	30	2	6	1		1	3	1	7	1	1	1	7	2	1	3	2	1	1	1	249	5	1	5	2		1	1	1	3	0	20	2	0	1		1
764	Lubumbashi	5	3	30	2	3	1	1	12	2	4	3	35	3	13	3	6	1	1	1	5	3	3	1	5	4	1	4	1	0	1	1	22	1	1	3	1	1	1	1	1	3	0	3	0	0	1	1
765	Lubumbashi	5	3	30	2	3	1	1	10	2	1	1	35	3	12	2	6	2	1	1	5	2	2	1	5	4	1	0	0	0	1	1	51	2	1	2	1	1	1	1	1	3	0	3	0	0	1	1
766	Lubumbashi	5	3	33	2	3	1	1	10	2	1	1	40	3	12	2	7	3	1	1	8	6	6	1	6	3	1	0	0	0	1	1	12	1	1	2	1	1	1	1	1	3	0	3	0	0	1	1
767	Lubumbashi	5	3	40	3	3	1	1	8	2	2	2	45	4	10	2	6	2	1	1	9	7	6	1	7	2	2	2	2	1	1	1	734	5	1	6	2		1	7		3	1	6	1	0	1		1
768	Lubumbashi	1	4	30	2	3	1	1	10	2	1	1	33	2	11	2	7	2	1	1	4	3	3	1	6	3	1	4	1	0	1	1	59	2	1	2	1	1	1	1	1	3	0	3	0	0	1	1
769	Lubumbashi	1	4	25	2	3	1	1	8	2	1	1	27	2	8	2	5	2	1	1	4	4	4	1	7	2	3	0	0	0	1	1	52	2	1	4	1	1	1	1	1	3	0	3	0	0	1	1
770	Lubumbashi	2	1	32	2	3	1	1	2	1	1	1	42	3	10	2	6	2	2	1	7	5	5	1	7	3	1	0	0	0	1	1	47	2	1	6	2		1	1	1	3	0	4	1	0	1	1
771	Lubumbashi	2	1	25	2	3	1	1	9	2	1	1	26	2	10	2	7	2	1	1	3	2	2	1	6	3	2	5	2	1	1	1	361	5	2	7	2		1	2		3	1	10	2	0	1		1
772	Lubumbashi	2	1	26	2	3	1	1	9	2	2	2	40	3	10	2	6	1	1	1	2	1	1	1	4	3	1	0	0	0	1	1	58	2	1	5	2		1	1	1	2	0	5	1	0	1	1
773	Lubumbashi	2	1	35	3	3	1	1	10	2	1	1	38	3	11	2	6	1	1	1	8	6	6	1	7	2	3	0	0	0	1	1	52	2	1	6	2	1	1	1	2	3	0	3	0	0	1	1
774	Lubumbashi	5	3	32	2	3	1	1	11	2	1	1	35	3	12	2	6	2	1	1	5	4	4	1	6	3	1	0	0	0	1	1	49	2	1	2	1	1	1	1	2	3	0	3	0	0	1	1
775	Lubumbashi	5	3	35	3	3	1	1	12	2	4	3	40	3	13	3	6	4	1	1	7	4	4	1	6	3	1	0	0	0	1	1	50	2	1	6	1	2	1	1	2	3	0	3	0	0	1	1
776	Lubumbashi	2	1	24	2	3	1	1	6	1	1	1	29	2	6	1	2	2	1	1	4	2	2	1	6	4	1	0	0	0	1	1	51	2	1	5	2		1	1	1	3	0	4	1	0	1	1
777	Lubumbashi	5	3	35	3	3	1	1	10	2	1	1	43	3	12	2	6	1	2	1	10	4	4	1	5	3	1	0	0	0	1	1	127	5	1	6	2		1	1	2	3	0	3	0	0	1	1
778	Lubumbashi	2	1	32	2	3	1	1	10	2	1	1	42	3		44	2	2	1	1	6	3	1	1	8	2	1	5	1	0	1	1	52	2	1	1	1	1	1	1	1	3	0	4	1	0	1	1
779	Lubumbashi	2	1	24	2	3	1	1	6	1	1	1	33	2	10	2	6	2	1	1	6	3	1	1	8	2	1	0	0	0	1	1	53	2	1	1	1	1	1	1	1	3	0	4	1	0	1	1
780	Lubumbashi	5	3	27	2	3	1	1	10	2	1	1	34	2	10	2	7	1	1	1	5	4	4	1	5	3	1	0	0	0	1	1	127	5	1	6	2		0			3	0	3	0	0	1	1
781	Lubumbashi	5	3	28	2	3	1	1	12	2	1	1	34	2	13	3	5	1	1	2	4	4	4	1	5	4	1	4	2	1	1	1	489	5	1	4	1	1	1	1	1	3	1	6	1	0	1		1
782	Lubumbashi	5	3	30	2	3	1	1	12	2	1	1	35	3	12	2	6	2	1	1	4	2	2	1	5	4	1	0	0	0	1	1	20	1	1	4	1	1	1	1	1	3	0	3	0	0	1	1
783	Lubumbashi	5	3	32	2	3	1	1	13	3	1	1	36	3	13	3	6	3	1	1	5	2	2	1	6	3	1	0	0	0	1	1	127	5	1	6	2	0	1	1	2	2	0	3	0	0	1	1
784	Lubumbashi	5	3	33	2	3	1	1	8	2	1	1	36	3	10	2	6	3	1	1	6	4	4	1	6	3	1	4	1	0	1	1	127	5	1	6	2		0			2	0	3	0	0	1	1
785	Lubumbashi	2	1	30	2	3	1	1	9	2	1	1	39	3	10	2	6	2	1	1	5	3	3	1	7	2	1	0	0	0	1	1	52	2	1	1	1	1	1	1	1	2	0	5	1	0	1	1
786	Lubumbashi	2	1	22	2	3	1	1	10	2	1	1	27	2	7	2	7	1	1	1	5	4	4	1	7	2	1	7	2	1	1	1	388	5	2	7	2		1	1	1	2	1	13	2	0	1		1
787	Lubumbashi	2	1	32	2	3	1	1	9	2	1	1	32	2		44	7	1	2	1	7	6	5	1	5	4	1	4	2	1	1	1	356	5	1	5	2		1	1	3	3	1	12	2	0	1		1
788	Lubumbashi	2	1	15	1	3	5	2	8	2	1	1	20	1	9	2	7	1	1	3	2	1	1	1	5	4	5	1	2	1	1	1	199	5	2	7	2		1	2		3	1	22	2	0	1		1
789	Lubumbashi	2	1	18	1	3	5	2	10	2	8	2	20	1	11	2	8	1	3	4	7	1	1	1	7	2	5	1	2	1	1	1	349	5	1	5	2		1	2		3	1	10	2	0	1		1
790	Lubumbashi	2	1	24	2	3	1	1	10	2	1	1	30	2	10	2	6	2	1	1	5	3	3	1	7	2	1	1	2	1	1	1	375	5	1	5	2		1	1	1	2	1	10	2	0	1		1
791	Lubumbashi	5	3	32	2	3	1	1	12	2	2	2	37	3	12	2	5	2	1	1	3	2	1	1	6	3	1	0	0	0	1	1	21	1	1	1	1	1	1	1	1	3	0	3	0	0	1	1
792	Lubumbashi	5	3	37	3	3	1	1	9	2	1	1	48	4	13	3	7	1	2	1	9	6	6	1	5	4	1	0	0	0	1	1	50	2	1	3	2		1	1	1	4	0	4	1	0	1	1
793	Lubumbashi	2	1	26	2	3	1	1	9	2	2	2	30	2	10	2	6	1	1	1	2	1	1	1	4	3	1	0	0	0	1	1	58	2	1	5	2		1	1	1	2	0	5	1	0	1	1
794	Lubumbashi	2	1	35	3	3	1	1	10	2	1	1	38	3	11	2	6	1	1	1	8	6	6	1	7	2	3	0	0	0	1	1	61	3	1	6	2		1	1	2	3	0	3	0	0	1	1
795	Lubumbashi	2	1	25	2	3	1	1	10	2	1	1	30	2	11	2	2	2	1	1	4	6	6	1	7	2	3	0	0	0	1	1	50	2	1	6	2		0			3	0	3	0	0	1	1
796	Lubumbashi	2	1	28	2	3	1	1	9	2	2	2	35	3	10	2	2	2	1	1	7	1	1	1	7	2	1	0	0	0	1	1	57	2	1	5	2		1	1	1	2	0	5	1	0	1	1
797	Lubumbashi	2	1	25	2	3	1	1	9	2	1	1	32	2	9	2	7	2	1	1	5	3	3	1	7	2	1	0	0	0	1	1	52	2	1	5	2		1	1	1	3	0	4	1	0	1	1
798	Lubumbashi	5	3	33	2	3	1	1	11	2	1	1	40	3	13	3	7	2	1	1	8	4	4	1	6	3	1	0	0	0	1	1	127	5	1	6	1	1	1	1	1	3	0	3	0	0	1	1
799	Lubumbashi	5	3	32	2	3	1	1	11	2	1	1	35	3	12	2	5	2	1	1	4	4	4	1	7	3	1	0	0	0	1	1	12	1	1	6	1	1	1	1	2	3	0	3	0	0	1	1
800	Lubumbashi	5	3	32	2	3	1	1	10	2	1	1	36	3	11	2	7	2	1	1	4	2	2	1	7	3	1	0	0	0	1	1	12	1	1	6	1	1	1	1	2	3	0	3	0	0	1	1
801	Lubumbashi	5	3	27	2	3	1	1	12	2	1	1	30	2	13	3	6	2	1	1	3	2	2	1	6	3	1	0	0	0	1	1	127	5	1	6	1	1	1	1	1	3	0	3	0	0	1	1
802	Lubumbashi	5	3	20	2	3	1	1	10	2	1	1	35	3	11	2	6	2	1	1	2	1	1	1	6	4	4	1	2	1	1	1	726	5	1	4	1	1	1	1	2	3	1	6	1	0	1		1
803	Lubumbashi	2	1	27	2	3	1	1	10	2	1	1	30	2	12	2	6	1	1	1	8	6	6	2			2	3	1	0	1	1	51	2	1	5	1	2	1	1	1	3	0	4	1	0	1	1
804	Lubumbashi	2	1	25	2	3	1	1	10	2	1	1	30	2	11	2	2	2	1	1	4	6	6	1	7	2	3	0	0	0	1	1	50	2	1	6	2	1	1	1	1	3	0	3	0	0	1	1
805	Lubumbashi	2	1	18	1	3	5	2	9	2	1	1	28	2	10	2	2	1	2	4	11	1	1	1	7	4	5	1	2	1	1	1	355	5	2	6	2		1	1	2	3	1	12	2	0	1		1
806	Lubumbashi	2	1	28	2	3	1	1	10	2	1	1	30	2	10	2	6	2	1	1	6	4	4	1	7	2	1	5	1	0	1	1	78	3	1	1	1	1	1	1	1	2	0	5	1	0	1	1
807	Lubumbashi	5	3	25	2	3	1	1	11	2	1	1	30	2	12	2	6	1	1	1	4	3	3	1	7	3	1	4	1	0	1	1	127	5	1	6	1	1	1	1	2	3	0	3	0	0	1	1
808	Lubumbashi	2	1	34	2	3	1	1	6	1	1	1	39	3	7	2	3	1	3	1	6	4	4	2			1	7	2	1	1	1	374	5	1	7	1	1	1	1	1	2	1	11	2	0	1		1
809	Lubumbashi	2	1	19	1	3	1	1	8	2	1	1	25	2	10	2	7	2	1	1	2	4	4	1	6	4	1	0	0	0	1	1	49	2	2	1	1	2	1	1	1	2	0	3	0	0	1	1
810	Lubumbashi	2	1	26	2	3	1	1	12	2	1	1	30	2	12	2	7	2	1	1	3	2	2	1	6	3	1	4	1	0	1	1	55	2	2	7	2		1	1	2	3	0	5	1	0	1	1
811	Lubumbashi	1	4	30	2	3	1	1	10	2	1	1	37	3	11	2	6	1	1	1	4	3	3	1	6	3	1	0	0	0	1	1	12	1	1	4	1	2	1	1	1	3	0	3	0	0	1	1
812	Lubumbashi	1	4	22	2	3	1	1	10	2	1	1	25	2	11	2	7	1	1	1	3	2	2	1	7	2	3	0	0	0	1	1	11	1	1	4	1	1	1	1	1	3	0	5	1	0	1	1
813	Lubumbashi	1	4	20	2	3	1	1	9	2	1	1	25	2	9	2	7	1	1	1	2	1	1	1	5	4	5	1	2	1	1	1	422	5	2	7	2		1	2		3	1	15	2	0	1		2
814	Lubumbashi	2	1	34	2	3	1	1	7	2	1	1	35	3	9	2	7	1	3	1	9	7	7	1	8	1	1	7	2	1	1	1	356	5	2	7	2		1	6		3	1	13	2	0	1		2
815	Lubumbashi	5	3	33	2	3	1	1	10	2	2	2	38	3	11	2	7	2	1	1	7	5	5	1	3	7	1	0	0	0	1	1	127	5	1	5	1	1	1	1	1	3	0	3	0	0	1	1
816	Lubumbashi	5	3	24	2	3	1	1	11	2	1	1	33	2	12	2	6	2	1	1	2	1	1	1	6	4	1	0	0	0	1	1	22	1	1	4	1	1	1	1	2	3	0	4	1	0	1	1
817	Lubumbashi	2	1	30	2	3	5	2	9	2	1	1	30	2		44		1	3	2	7	1	1	1	6	4	1	7	2	1	1	1	348	5	1	5	2		1	2		2	1	15	2	0	1		1
818	Lubumbashi	2	1	22	2	3	1	1	11	2	1	1	32	2	12	2	6	2	1	1	2	1	1	1	6	4	1	7	2	1	1	1	367	5	1	5	1	1	1	1	1	3	1	11	2	0	1		2
819	Lubumbashi	2	1	24	2	3	1	1	8	2	1	1	30	2	10	2	7	1	1	1	2	1	1	1	6	3	2	3	2	1	1	1	360	5	2	7	2		1	1	2	3	1	13	2	0	1		1
820	Lubumbashi	2	1	30	2	3	1	1	12	2	8	2	35	3	13	3	7	2	1	1	2	1	1	1	6	4	3	0	0	0	1	1	54	2	1	5	1	1	1	1	1	3	0	4	1	0	1	1
821	Lubumbashi	2	1	29	2	3	1	1	10	2	1	1	35	3	10	2	5	2	1	1	6	4	4	1	7	3	2	5	1	0	1	1	84	3	2	7	2		1	1	1	3	0	4	1	0	1	1
822	Lubumbashi	2	1	28	2	3	1	1	8	2	1	1	35	3	10	2	6	2	1	1	7	6	6	1	6	4	3	0	0	0	1	1	52	2	1	5	1	2	1	1	1	3	0	4	1	0	1	1
823	Lubumbashi	2	1	30	2	3	1	1	10	2	1	1	38	3	11	2	6	1	3	1	5	4	4	1	5	3	1	4	1	0	1	1	60	2	1	5	1	2	1	1	1	3	0	5	1	0	1	1
824	Lubumbashi	2	1	18	1	3	5	2	9	2	1	1	29	2	7	2	1	1	2	2	2	1	1	1	5	4	1	7	2	1	1	1	356	5	2	7	2		1	2		3	1	12	2	0	1		2
825	Lubumbashi	2	1	27	2	3	1	1	10	2	1	1	35	3	11	2	7	1	1	1	4	3	3	1	6	3	2	5	1	0	1	1	67	3	1	6	1	1	1	1	2	3	0	5	1	0	1	1
826	Lubumbashi	2	1	27	2	3	1	1	10	2	1	1	37	3	10	2	7	1	1	1	4	3	3	1	7	3	1	0	0	0	1	1	56	2	1	5	1	1	1	1	1	3	0	4	1	0	1	1
827	Lubumbashi	2	1	22	2	3	1	1	8	2	1	1	30	2	9	2	7	2	1	1	3	2	1	1	7	3	2	5	2	1	1	1	267	5	2	7	2		1	1	2	3	0	12	2	0	1		1
828	Lubumbashi	2	1	20	2	3	1	1	5	1	1	1	28	2	5	1	3	1	2	1	3	3	1	1	7	3	4	7	2	1	1	1	339	5	2	7	2		1	1	3	3	1	16	2	0	1		1
829	Lubumbashi	2	1	37	3	3	1	1	7	2	1	1	45	4	9	2	7	2	1	1	6	6	6	1	7	2	2	4	2	1	1	1	344	5	2	7	2		1	1	3	3	0	12	2	0	1		1
830	Lubumbashi	2	1	25	2	3	1	1	9	2	2	2	30	2	11	2	7	1	1	1	4	2	2	1	7	3	1	0	0	0	1	1	54	2	1	6	1	1	1	1	2	3	0	4	1	0	1	1
831	Lubumbashi	5	3	29	2	3	1	1	10	2	1	1	33	2	12	2	6	1	1	1	5	3	3	1	7	3	1	5	1	0	1	1	26	1	1	5	1	1	1	1	1	3	0	4	1	0	1	1
832	Lubumbashi	5	3	21	2	3	1	1	10	2	1	1	30	2	12	2	6	3	1	1	2	1	1	1	4	5	1	0	0	0	1	1	20	1	1	6	1	1	1	1	2	3	0	4	1	0	1	1
833	Lubumbashi	5	3	31	2	3	1	1	10	2	1	1	35	3	12	2	3	1	1	1	4	3	3	1	6	3	1	0	0	0	1	1	127	5	1	5	1	1	1	1	1	3	0	3	0	0	1	1
834	Lubumbashi	5	3	27	2	3	1	1	10	2	1	1	30	2	12	2	6	1	1	1	3	1	1	1	5	4	1	0	0	0	1	1	127	5	1	5	1	1	1	1	1	3	0	3	0	0	1	1
835	Lubumbashi	5	3	29	2	3	1	1	10	2	1	1	35	3	12	2	6	2	1	1	6	6	6	1	7	3	3	0	0	0	1	1	127	5	1	6	1	1	1	1	1	3	0	4	1	0	1	1
836	Lubumbashi	5	3	31	2	3	1	1	12	2	8	2	35	3	12	2	6	2	1	1	2	1	1	1	5	4	2	4	2	1	1	1	707	5	1	6	2		1	7		3	1	6	1	0	1		2
837	Lubumbashi	1	3	21	2	3	1	1	12	2	1	1	28	2	12	2	8	2	1	1	3	1	1	1	1	8	1	4	1	0	1	1	127	5	2	6	2		1	7		1	0	3	0	0	1	1
838	Lubumbashi	1	3	25	2	3	1	1	9	2	1	1	37	3	12	2	8	1	3	1	10	4	4	1	5	4	1	7	1	0	1	1	127	5	2	6	2		1	7		1	0	1	0	0	1	1
839	Lubumbashi	1	3	30	2	3	1	1	12	2	1	1	36	3	13	3	8	4	1	1	7	5	5	1	5	4	1	7	1	0	1	1	127	5	2	6	2		1	2		2	0	3	0	1	1	1
840	Lubumbashi	1	3	35	3	3	1	1	12	2	1	1	38	3	13	3	6	2	2	1	5	3	3	1	5	4	3	7	1	0	1	1	127	5	2	7	2	2	1	2		2	0	1	0	1	1	1
841	Lubumbashi	1	3	36	3	3	1	1	13	3	1	1	38	3	12	2	8	1	1	1	6	3	3	1	5	4	1	7	1	0	1	1	127	5	1	2	1	2	1	1	99	3	0	3	0	0	1	1
842	Lubumbashi	1	3	34	2	3	1	1	13	3	1	1	36	3	13	3	4	3	2	1	7	4	3	1	2	7	1	7	2	1	1	1	127	5	1	3	1	2	1	1	99	2	0	10	2	0	1		1
843	Lubumbashi	1	3	38	3	3	1	1	12	2	1	1	33	2	13	3	6	2	1	1	6	4	4	1	4	5	1	7	1	0	1	1	38	2	2	6	2		1	2		3	0	1	0	0	1	1
844	Lubumbashi	1	3	34	2	3	1	1	13	3	6	3	36	3	13	3	6	1	1	1	3	3	1	1	3	5	1	0	0	0	1	1	38	2	1	3	1	2	1	1	99	3	0	1	0	0	1	1
845	Lubumbashi	1	3	30	2	3	1	1	13	3	1	1	35	3	13	3	4	1	2	1	7	5	5	1	4	5	1	0	0	0	1	1	49	2	1	2	1	2	1	1	99	3	0	1	0	0	1	1
846	Lubumbashi	1	3	25	2	3	1	1	13	3	6	3	37	3	13	3	7	1	1	1	7	1	1	1	3	6	1	0	0	0	1	1	38	2	1	2	1	2	1	1	99	3	0	1	0	0	1	1
847	Lubumbashi	1	3	40	3	3	1	1	9	2	1	1	49	4	12	2	8	1	1	1	10	8	7	1	7	1	1	0	0	0	1	1	49	2	2	6	2		1	2		1	0	1	0	0	1	1
848	Lubumbashi	4	1	32	2	3	1	1	13	3	1	1	50	4	13	3	4	2	2	1	12	3	3	1	6	3	1	4	1	0	1	1	10	1	2	6	2		1	7		3	1	1	0	0	1	1
849	Lubumbashi	4	1	30	2	3	1	1	6	1	1	1	37	3	13	3	6	2	1	1	6	5	4	1	4	5	1	7	2	1	1	1	162	5	2	2	2	1	1	2		1	1	1	0	0	2		1
850	Lubumbashi	4	1	24	2	3	1	1	11	2	1	1	30	2	12	2	8	2	1	1	12	3	2	1	6	3	1	7	1	0	1	1	162	5	2	6	2	1	0			2	0	1	0	0	1	1
851	Lubumbashi	4	1	25	2	3	1	1	12	2	1	1	30	2	13	3	4	1	1	1	6	2	2	1	5	4	5	0	0	0	1	1	55	2	2	7	1	1	1	1	99	1	1	2	0	0	1	1
852	Lubumbashi	4	1	43	3	3	1	1	6	1	2	2	49	4	12	2	7	3	1	1	10	12	8	1	7	2	7	7	1	0	1	1	38	2	2	6	2	1	1	2		2	0	3	0	1	1	1
853	Lubumbashi	4	1	30	2	3	1	1	12	2	1	1	41	3	12	2	2	2	2	1	5	3	3	2			1	7	1	0	1	1	163	5	2	2	1	1	1	2		1	0	1	0	0	1	1
854	Lubumbashi	4	1	37	3	3	1	1	11	2	7	2	42	3	12	2	7	2	1	1	7	5	5	1	1	9	3	7	1	0	1	1	163	5	2	7	1	1	1	1	3	2	0	2	0	0	1	1
855	Lubumbashi	4	1	30	2	3	1	1	13	3	1	1	39	3	12	2	2	3	1	1	3	1	1	1	1	8	1	2	2	1	1	1	633	5	2	7	2	2	1	1	99	2	0	2	0	0	2		2
856	Lubumbashi	4	1	32	2	3	1	1	12	2	2	2	38	3	13	3	7	1	1	1	8	3	3	1	9	1	1	0	0	0	1	1	163	5	1	4	1	2	1	1	99	1	1	1	0	0	1	1
857	Lubumbashi	4	1	29	2	3	1	1	12	2	2	2	34	2	13	3	8	2	2	1	9	4	4	1	4	5	1	0	0	0	1	1	114	4	2	6	1	2	1	7		3	0	1	0	0	1	1
858	Lubumbashi	4	1	31	2	3	1	1	13	3	4	3	37	3	13	3	7	3	2	1	4	1	1	1	5	4	1	7	1	0	1	1	20	1	2	3	2	1	1	1	99	1	0	3	0	1	1	1
859	Lubumbashi	4	1	31	2	3	1	1	13	3	2	2	39	3	13	3	7	1	1	1	6	3	3	1	6	3	1	7	2	1	1	1	162	5	2	3	1	1	1	1	99	3	1	10	2	0	2		1
860	Lubumbashi	4	1	37	3	3	1	1	8	2	1	1	47	4	11	2	2	2	2	1	9	8	5	1	3	6	1	1	2	1	1	1	162	5	2	3	1	1	1	1	99	3	1	1	0	0	2		1
861	Lubumbashi	4	1	24	2	3	1	1	13	3	1	1	32	2	1	1	3	1	8	1	2	1	1	1	2	7	5	7	1	0	1	1	19	1	2	5	1	2	1	1	99	1	0	1	0	0	1	1
862	Lubumbashi	4	1	25	2	3	1	1	13	3	8	2	32	2	13	3	5	1	1	1	5	3	3	1	1	8	1	7	1	0	1	1	163	5	1	2	1	2	1	1	99	1	0	1	0	1	1	1
863	Lubumbashi	4	1	26	2	3	1	1	12	2	1	1	32	2	12	2	6	1	3	1	3	1	1	1	4	5	2	5	1	0	1	1	18	1	2	5	1	2	1	1	99	3	0	1	0	0	1	1
864	Lubumbashi	4	1	35	3	3	1	1	13	3	1	1	43	3	13	3	7	1	1	1	6	4	4	1	3	6	1	0	0	0	1	1	63	3	2	2	1	2	1	1	99	1	0	1	0	0	1	1
865	Lubumbashi	4	1	31	2	3	1	1	12	2	1	1	40	3	12	2	7	2	1	1	10	5	5	1	5	4	1	7	1	0	1	1	48	2	2	7	2	2	1	1	99	2	0	2	0	0	1	1
866	Lubumbashi	4	1	28	2	3	1	1	12	2	6	3	35	3	12	2	7	1	1	1	6	1	1	1	6	3	3	7	1	0	1	1	21	1	2	3	1	1	1	1	99	1	0	1	0	0	1	1
867	Lubumbashi	4	1	29	2	3	1	1	13	3	6	3	38	3	13	3	5	2	1	1	3	1	1	1	2	7	3	7	2	1	1	1	162	5	2	6	2		1	7		2	1	10	2	0	2		1
868	Lubumbashi	4	1	40	3	3	1	1	13	3	6	3	46	4	13	3	6	2	5	1	7	6	5	1	3	6	3	7	2	1	1	1	245	5	2	3	1	1	1	1	99	3	1	10	2	0	2		1
869	Lubumbashi	4	1	30	2	3	1	1	13	3	8	2	35	3	13	3	4	2	1	1	4	2	2	1	3	6	1	0	0	0	1	1	163	5	2	3	1	2	1	1	99	1	0	1	0	0	1	1
870	Lubumbashi	4	1	36	3	3	1	1	11	2	1	1	40	3	12	2	7	1	1	1	9	6	6	1	5	4	1	0	0	0	1	1	16	1	1	3	1	2	1	1	99	1	0	1	0	0	1	1
871	Lubumbashi	4	1	27	2	3	1	1	13	3	1	1	31	2	13	3	5	1	1	1	3	2	2	1	3	6	1	0	0	0	1	1	163	5	2	6	2		0			2	0	1	0	0	1	1
872	Lubumbashi	4	1	23	2	3	1	1	12	2	1	1	30	2	13	3	6	2	1	1	4	3	3	1	2	7	1	0	0	0	1	1	13	1	2	3	1	2	1	1	99	1	0	1	0	0	1	1
873	Lubumbashi	4	1	29	2	3	1	1	12	2	6	3	35	3	13	3	6	1	1	1	8	5	5	1	4	5	1	0	0	0	1	1	163	5	2	7	2		1	7		2	0	1	0	0	1	1
874	Lubumbashi	4	1	23	2	3	1	1	10	2	1	1	32	2	13	3	2	1	1	1	3	1	1	1	5	4	1	0	0	0	1	1	163	5	1	2	1	2	1	1	99	1	0	1	0	1	1	1
875	Lubumbashi	4	1	31	2	3	1	1	10	2	1	1	38	3	13	3	2	2	2	1	10	10	10	1	3	6	1	0	0	0	1	1	14	1	2	3	1	2	1	4		1	0	1	0	0	1	1
876	Lubumbashi	4	1	25	2	3	1	1	11	2	1	1	39	3	10	2	6	1	2	1	6	6	5	1	4	5	1	0	0	0	1	1	163	5	2	6	2		1	2		2	0	1	0	0	1	1
877	Lubumbashi	4	1	26	2	3	1	1	12	2	7	2	33	2	13	3	7	2	1	1	7	3	2	1	4	5	1	0	0	0	1	1	21	1	2	3	1	1	1	1	99	1	0	1	0	0	1	1
878	Lubumbashi	4	1	26	2	3	1	1	13	3	5	3	31	2	13	3	7	2	2	1	7	3	3	1	4	5	1	7	1	0	1	1	163	5	2	6	2		1	7		3	0	1	0	0	1	1
879	Lubumbashi	4	1	20	2	3	1	1	12	2	1	1	32	2	13	3	6	1	1	1	3	1	1	1	3	6	1	0	0	0	1	1	163	5	2	3	1	2	1	1	1	2	0	1	0	0	1	1
880	Lubumbashi	4	1	22	2	3	1	1	13	3	8	2	26	2	13	3	7	1	3	1	3	2	2	1	1	8	1	0	0	0	1	1	10	1	2	1	1	1	1	1	99	3	0	1	0	0	1	1
881	Lubumbashi	4	1	23	2	3	1	1	11	2	1	1	33	2	13	3	6	1	2	1	8	6	6	1	5	4	1	0	0	0	1	1	163	5	2	6	2		1	7		1	0	1	0	0	1	1
882	Lubumbashi	4	1	31	2	3	1	1	12	2	7	2	37	3	13	3	7	2	1	1	8	4	3	1	5	4	1	0	0	0	1	1	27	1	2	3	2	2	1	1	99	1	0	1	0	1	1	1
883	Lubumbashi	4	1	36	3	3	1	1	12	2	1	1	38	3	13	3	4	2	1	1	8	6	6	1	2	7	1	0	0	0	1	1	163	5	2	3	1	2	1	1	99	2	0	1	0	0	1	1
884	Lubumbashi	4	1	28	2	3	1	1	13	3	1	1	33	2	13	3	8	1	1	1	3	1	1	1	4	6	1	4	2	1	1	1	162	5	2	6	2		1	7		1	1	1	0	0	3		2
885	Lubumbashi	4	1	29	2	3	1	1	13	3	4	3	33	2	13	3	4	1	1	1	4	1	1	1	4	5	1	0	0	0	1	1	37	2	2	2	2	1	1	1	99	1	0	1	0	1	1	1
886	Lubumbashi	4	1	24	2	3	1	1	12	2	1	1	32	2	13	3	4	2	2	1	6	1	1	1	4	5	1	0	0	0	1	1	162	5	2	88	2		1	2		2	0	2	0	0	1	1
887	Lubumbashi	4	2	27	2	3	1	1	11	2	2	2	35	3	12	2	6	1	1	1	5	5	4	1	7	2	1	0	0	0	1	1	163	5	2	6	2		1	7		3	0	1	0	0	1	1
888	Lubumbashi	4	1	26	2	3	1	1	9	2	2	2	35	3	13	3	4	2	1	1	8	5	5	1	6	3	4	7	1	0	1	1	163	5	2	6	2	0	0			2	0	2	0	0	1	1
889	Lubumbashi	4	1	26	2	3	1	1	11	2	7	2	34	2	13	3	4	1	1	1	4	2	2	1	2	7	1	0	0	0	1	1	163	5	2	6	2		1	7		1	0	1	0	0	1	1
890	Lubumbashi	4	1	39	3	3	1	1	10	2	7	2	45	4	13	3	2	2	2	1	12	8	8	1	5	4	1	0	0	0	1	1	24	1	2	3	1	2	1	1	99	1	0	1	0	0	1	1
891	Lubumbashi	4	1	23	2	3	1	1	11	2	1	1	33	2	13	3	6	1	2	1	8	6	6	1	5	4	1	0	0	0	1	1	163	5	2	6	2		1	2		1	0	1	0	0	1	1
892	Lubumbashi	4	1	36	3	3	1	1	13	3	1	1	40	3	13	3	4	2	1	1	6	4	4	1	1	9	2	7	1	0	1	1	163	5	2	3	1	2	1	7		1	0	1	0	0	1	1
893	Lubumbashi	4	1	25	2	3	1	1	13	3	7	2	29	2	13	3	6	2	1	1	3	1	1	1	3	6	2	0	0	0	1	1	21	1	1	3	1	2	1	1	99	3	0	1	0	0	1	1
894	Lubumbashi	5	3	32	2	3	1	1	13	3	1	1	36	3	13	3	8	2	2	1	5	3	3	1	3	6	1	7	1	0	1	1	12	1	2	6	2	2	1	2		1	0	1	0	1	1	1
895	Lubumbashi	5	3	24	2	3	1	1	13	3	8	2	36	3	12	2	8	2	2	1	4	1	1	1	4	6	3	7	2	1	1	1	162	5	2	6	2		1	2		2	1	1	0	0	2		1
896	Lubumbashi	5	3	20	2	3	1	1	10	2	1	1	28	2	13	3	8	2	1	1	5	3	3	1	3	6	1	7	1	0	1	1	162	5	2	6	2	2	1	2		1	0	1	0	1	1	1
897	Lubumbashi	3	1	40	3	3	1	1	8	2	2	2	46	4	12	2	2	2	1	1	13	10	10	1	7	2	1	7	1	0	1	1	147	5	2	7	1	1	1	1	99	1	0	2	0	0	1	1
898	Lubumbashi	3	4	18	1	3	1	1	11	2	7	2	32	2	12	2	2	3	1	1	3	1	1	1	4	5	1	7	1	0	1	1	22	1	1	1	1	2	1	1	3	3	0	1	0	0	1	1
899	Lubumbashi	3	1	38	3	3	1	1	13	3	1	1	39	3	13	3	2	2	2	1	8	6	6	1	4	5	1	7	1	0	1	1	12	1	2	1	2	2	0			2	0	3	0	0	1	1
900	Lubumbashi	3	1	20	2	3	1	1	12	2	1	1	28	2	13	3	6	3	1	1	3	1	1	1	4	5	1	7	1	0	1	1	15	1	2	5	2	2	1	1	99	2	0	1	0	1	1	1
901	Lubumbashi	3	1	40	3	3	3	2	8	2	7	2	45	4	11	2	5	1	3	5	6	9	5	1	8	1	2	7	2	1	1	1	121	5	2	5	1	1	1	1	1	2	1	1	0	0	2		1
902	Lubumbashi	3	1	37	3	3	1	1	7	2	2	2	46	4	8	2	7	3	2	1	2	9	8	1	7	2	3	4	1	0	1	1	19	1	2	7	1	1	1	1	99	3	1	2	0	0	2	2
903	Lubumbashi	3	1	19	1	3	5	2	10	2	1	1	20	1	9	2		1	3	2	6	1	1	1	4	5	1	3	1	0	1	1	78	3	2	5	1	2	0			4	1	3	0	0	1	1
904	Lubumbashi	3	1	29	2	3	1	1	12	2	1	1	35	3	13	3	6	1	1	1	4	2	2	1	4	5	3	7	1	0	1	1	78	3	2	3	1	2	1	1	99	1	0	3	0	0	1	1
905	Lubumbashi	3	1	25	2	3	1	1	9	2	1	1	35	3	11	2	7	1	1	1	5	4	3	1	5	4	1	7	1	0	1	1	12	1	2	2	2		1	1	3	2	0	1	0	0	1	1
906	Lubumbashi	3	1	29	2	3	1	1	11	2	1	1	30	2	13	3	5	1	1	1	6	5	3	1	3	6	1	7	1	0	1	1	76	3	2	3	1	2	1	2		1	0	1	0	0	1	1
907	Lubumbashi	3	1	33	2	3	1	1	9	2	2	2	35	3	11	2	1	2	2	1	8	5	5	1	3	6	5	0	0	0	1	1	101	4	2	7	1	2	1	3	3	2	0	2	0	0	1	1
908	Lubumbashi	3	1	23	2	3	1	1	12	2	1	1	40	3	13	3	7	1	1	1	5	3	3	1	5	4	1	0	0	0	1	1	78	3	2	3	1	1	1	1	99	1	0	1	0	0	1	1
909	Lubumbashi	3	1	18	1	3	1	1	11	2	1	1	23	1	12	2	7	1	1	1	4	2	2	2			1	0	0	0	1	1	76	3	2	2	1	1	1	1	99	2	0	1	0	0	1	1
910	Lubumbashi	3	1	29	2	3	1	1	13	3	8	2	38	3	13	3	5	2	2	1	7	5	5	1	6	3	1	0	0	0	1	1	76	3	2	88	1	1	1	1	99	3	0	1	0	0	1	1
911	Lubumbashi	3	1	32	2	3	1	1	8	2	1	1	34	2	12	2	6	2	1	1	7	5	5	1	6	3	1	0	0	0	1	1	78	3	2	4	2	1	1	1	99	2	0	1	0	1	1	1
912	Lubumbashi	3	1	42	3	3	1	1	10	2	1	1	45	4	12	2	7	1	1	1	5	4	3	1	6	3	2	5	1	0	1	1	13	1	2	3	1	1	1	1	99	1	0	1	0	0	1	1
913	Lubumbashi	3	1	33	2	3	1	1	9	2	2	2	40	3	12	2	6	1	2	1	10	9	8	1	4	5	1	0	0	0	1	1	38	2	2	2	1	1	1	1	99	2	0	3	0	0	1	1
914	Lubumbashi	4	1	21	2	3	1	1	12	2	1	1	32	2	13	3	5	2	1	1	4	2	2	1	5	4	1	0	0	0	1	1	16	1	2	3	2	1	1	1	99	2	0	1	0	1	1	1
915	Lubumbashi	3	1	32	2	3	1	1	9	2	2	2	38	3	12	2	2	1	1	1	9	5	9	1	5	4	1	0	0	0	1	1	76	3	2	6	2		1	1	99	3	0	1	0	0	1	1
916	Lubumbashi	3	1	24	2	3	1	1	12	2	7	2	34	2	13	3	7	1	1	1	6	2	2	1	5	4	1	0	0	0	1	1	76	3	2	6	2		1	7		2	0	1	0	0	1	1
917	Lubumbashi	1	4	26	2	3	1	1	12	2	1	1	28	2	13	3	6	2	1	1	4	2	2	1	4	5	1	1	2	1	1	1	512	5	1	4	1	1	1	2		2	1	1	0	0	1		1
918	Mumbunda	5	2	27	2	3	1	1	13	3	1	1	32	2	13	3	6	2	1	1	3	1	1	1	2	6	1	7	2	1	1	1	447	5	2	6	2		0			1	5	1	0	0	1		1
919	Mumbunda	5	2	25	2	3	1	1	13	3	1	1	31	2	13	3	6	2	1	1	5	2	2	1	3	4	3	0	0	0	1	1	22	1	1	2	1	2	0			2	0	1	0	0	1	1
920	Mumbunda	5	2	30	2	3	1	1	13	3	6	3	35	3	13	3	8	5	1	1	5	3	3	1	3	5	4	7	2	1	1	1	486	5	1	5	1	2	1	1	99	1	0	1	0	0	2		1
921	Mumbunda	5	2	31	2	3	1	1	13	3	7	2	34	2	13	3	6	4	1	1	9	5	5	1	1	9	1	7	1	0	1	1	161	5	1	3	1	2	1	4		1	0	1	0	1	1	1
922	Mumbunda	5	2	28	2	3	1	1	13	3	4	3	37	3	13	3	6	4	1	1	5	3	3	1	3	6	1	3	1	0	1	1	17	1	1	6	2	2	1	1	2	2	0	1	0	1	3	3
923	Mumbunda	5	2	28	2	3	1	1	10	2	1	1	35	3	13	3	8	4	1	1	5	5	3	1	6	3	3	3	1	0	1	1	17	1	2	6	2	2	1	1	2	1	0	1	0	1	3	3
924	Mumbunda	5	3	30	2	3	1	1	12	2	4	3	35	3	13	3	6	1	1	1	6	3	3	1	5	4	1	0	0	0	1	1	21	1	1	4	1	2	1	3	4	1	0	1	0	1	1	1
925	Mumbunda	5	3	30	2	3	1	1	10	2	1	1	35	3	12	2	6	2	1	1	5	2	2	1	5	4	1	7	1	0	1	1	23	1	1	88	1	2	1	3	4	1	0	1	0	1	1	1
926	Mumbunda	5	3	33	2	3	1	1	10	2	1	1	40	3	12	2	7	3	1	1	6	6	4	1	6	3	1	4	1	0	1	1	12	1	2	6	2	2	1	1	1	2	1	1	0	1	1	1
927	Mumbunda	5	3	40	3	3	1	1	8	2	2	2	45	4	10	2	6	2	1	1	5	7	3	1	7	2	2	0	0	0	1	1	12	1	1	6	1	2	1	1	2	1	0	1	0	1	1	1
928	Mumbunda	5	3	32	2	3	1	1	11	2	1	1	35	3	12	2	6	2	1	1	5	4	2	1	6	3	1	3	1	0	1	1	98	4	1	3	1	1	1	1	2	2	0	1	0	0	3	3
929	Mumbunda	5	3	35	3	3	1	1	12	2	4	3	40	3	13	3	6	3	1	1	7	4	4	1	6	3	1	0	0	0	1	1	98	4	2	7	1	1	1	1	2	2	1	2	0	0	1	1
930	Mumbunda	5	3	35	3	3	1	1	10	2	1	1	43	3	12	2	6	1	2	1	6	4	4	1	5	3	1	0	0	0	1	1	38	2	2	6	1	1	1	4		2	1	1	0	0	1	1
931	Mumbunda	5	3	27	2	3	1	1	10	2	1	1	34	2	10	2	7	1	1	1	5	4	2	1	5	3	1	0	0	0	1	1	38	2	1	3	1	1	1	1	1	2	1	1	0	0	1	1
932	Mumbunda	5	3	28	2	3	1	1	12	2	1	1	34	2	13	3	5	1	1	2	4	4	2	1	5	4	1	7	1	0	1	1	12	1	1	6	1	2	1	1	2	2	1	1	0	0	1	1
933	Mumbunda	5	3	30	2	3	1	1	12	2	1	1	35	3	12	2	6	2	1	1	4	2	2	1	5	4	1	3	1	0	1	1	38	2	2	6	1	2	1	1	3	1	0	1	0	1	3	3
934	Mumbunda	5	3	32	2	3	1	1	13	3	1	1	36	3	13	3	6	3	1	1	5	2	2	1	6	3	1	2	1	0	1	1	38	2	2	6	2	2	1	1	2	1	0	1	0	1	2	2
935	Mumbunda	5	3	33	2	3	1	1	8	2	1	1	36	3	10	2	6	3	1	1	6	4	4	1	6	3	1	0	0	0	1	1	38	2	1	4	1	2	1	3	4	1	0	1	0	1	1	1
936	Mumbunda	5	3	36	3	3	1	1	9	2	1	1	27	2	12	2	6	3	1	1	3	1	1	1	3	3	1	2	1	0	1	1	38	2	1	88	1	2	1	3	4	1	0	1	0	1	2	2
937	Mumbunda	5	3	32	2	3	1	1	11	2	1	1	22	1	12	2	6	3	1	1	3	1	1	1	3	7	3	5	1	0	1	1	38	2	1	6	2	2	1	1	2	2	0	1	0	1	1	1
938	Mumbunda	5	3	23	2	3	1	1	10	2	1	1	31	2	13	3	6	2	1	1	5	4	3	1	4	5	1	3	1	0	1	1	38	2	1	3	1	1	1	1	2	2	0	1	0	0	3	3
939	Mumbunda	5	3	33	2	3	1	1	13	3	7	2	33	2	13	3	6	4	2	2	3	1	1	1	4	5	1	4	1	0	1	1	22	1	2	7	1	1	1	1	2	2	1	2	0	0	1	1
940	Mumbunda	5	3	28	2	3	1	1	9	2	2	2	55	4	12	2	2	2	3	1	5	5	3	1	3	3	3	7	1	0	1	1	38	2	1	6	2	2	1	1	2	2	0	1	0	1	1	1
941	Mumbunda	5	3	32	2	3	1	1	12	2	1	1	37	3	13	3	6	3	1	1	5	1	1	1	3	3	1	0	0	0	1	1	12	1	2	5	1	2	1	3	2	2	1	2	0	0	1	1
942	Mumbunda	2	2	33	2	3	1	1	12	2	7	2	35	3	13	3	1	4	1	2	6	6	3	1	2	7	3	0	0	0	1	1	62	3	2	7	1	1	1	1	2	2	1	1	0	1	1	1
943	Mumbunda	2	2	25	2	3	1	1	12	2	1	1	39	3	13	3	6	5	2	1	9	8	6	1	4	5	5	5	1	0	1	1	60	2	1	6	2	2	1	1	2	2	0	1	0	1	1	1
944	Mumbunda	2	2	39	3	3	1	1	13	3	8	2	40	3	13	3	6	3	1	1	4	4	2	1	3	4	6	4	2	1	1	1	626	5	2	3	1	1	1	4		1	0	1	0	0	3		2
945	Mumbunda	2	2	19	1	3	1	1	11	2	1	1	22	1	12	2		3	3	4	6	1	1	1	1	8	1	0	0	0	1	1	62	3	1	3	1	1	1	1	2	2	0	1	0	1	1	1
946	Mumbunda	2	2	22	2	3	1	1	12	2	1	1	42	3	13	3	7	5	2	1	6	4	4	1	1	1	6	0	0	0	1	1	70	3	2	7	1	1	1	1	2	2	1	1	0	1	1	1
947	Mumbunda	2	2	28	2	3	1	1	8	2	1	1	37	3	13	3	6	4	1	1	7	5	5	1	6	3	3	4	2	1	1	1	625	5	2	7	1	1	1	1	2	2	1	1	0	0	3		2
948	Mumbunda	2	2	25	2	3	1	1	8	2	1	1	38	3	13	3	6	3	1	1	4	5	1	1	6	3	3	4	1	0	1	1	61	3	2	7	1	1	1	1	2	2	1	1	0	0	1	1
949	Mumbunda	2	2	27	2	3	1	1	13	3	8	2	40	3	13	3	5	3	1	1	3	4	1	1	3	4	6	5	1	0	1	1	66	3	1	6	2	2	1	1	2	2	1	1	0	1	1	1
950	Mumbunda	2	2	31	2	3	1	1	13	3	8	2	40	3	13	3	6	3	1	1	5	3	3	1	3	4	6	4	2	1	1	1	663	5	1	6	2	2	1	1	2	2	0	1	0	0	3		2
951	Mumbunda	2	2	33	2	3	1	1	13	3	7	2	38	3	13	3	6	3	1	1	6	6	3	1	2	4	4	3	2	1	1	1	622	5	1	6	2	2	1	1	2	2	0	1	0	0	3		1
952	Mumbunda	2	2	37	3	3	1	1	8	2	1	1	42	3	13	3	6	3	1	1	5	5	3	1	7	2	1	2	1	0	1	1	60	2	1	4	1	1	1	1	3	1	0	1	0	1	2	2
953	Mumbunda	5	3	29	2	3	1	1	13	3	1	1	35	3	13	3	7	4	1	1	6	3	3	1	4	4	4	7	1	0	1	1	155	5	1	6	1	2	1	1	1	2	0	1	0	1	1	1
954	Mumbunda	5	3	29	2	3	1	1	13	3	1	1	35	3	13	3	7	4	1	1	6	3	3	1	4	4	4	0	0	0	1	1	22	1	1	2	1	2	0			2	0	1	0	0	1	1
955	Mumbunda	2	2	36	3	3	1	1	8	2	1	1	42	3	13	3	6	3	1	1	7	5	5	1	7	2	1	7	1	0	1	1	49	2	1	5	1	2	1	1	99	1	1	1	0	0	1	1
956	Mumbunda	2	2	35	3	3	1	1	10	2	2	2	42	3	13	3	7	4	2	1	2	3	3	1	4	4	3	7	1	0	1	1	161	5	1	3	1	2	1	4		1	0	1	0	0	1	1
957	Mumbunda	5	3	30	2	3	1	1	13	3	1	1	32	2	13	3	8	4	2	1	2	1	1	1	1	4	5	4	2	1	1	1	155	5	1	3	1	1	1	1	1	1	0	1	0	0	1		1
958	Mumbunda	5	3	32	2	3	1	1	12	2	2	2	35	3	13	3	7	5	1	1	5	3	3	1	3	3	5	1	2	1	1	1	166	5	1	6	2	2	1	1	2	2	0	1	0	0	3		1
959	Mumbunda	5	3	22	2	3	1	1	12	2	1	1	27	2	13	3	7	4	1	1	3	1	1	1	4	4	1	4	1	0	1	1	155	5	2	6	1	2	1	1	3	1	1	1	0	0	3	3
960	Mumbunda	5	3	36	3	3	1	1	13	3	4	3	36	3	13	3	7	4	2	1	4	3	3	1	4	4	3	7	1	0	1	1	17	1	2	6	2	2	1	1	2	1	0	1	0	1	3	3
961	Mumbunda	5	3	27	2	3	1	1	12	2	7	2	30	2	13	3	6	4	2	1	5	3	3	1	5	3	1	7	2	1	1	1	214	5	1	4	1	2	1	3	4	1	0	1	0	0	1		1
962	Mumbunda	5	3	28	2	3	1	1	12	2	7	2	33	2	14	3	1	4	1	2	3	3	3	1	1	8	1	5	1	0	1	1	23	1	1	88	1	2	1	3	4	1	0	1	0	1	1	1
963	Mumbunda	5	3	36	3	3	1	1	13	3	4	3		5	6	1	1	4	1	5	5	6	6	1	2	7	3	4	1	0	1	1	12	1	2	6	2	2	1	1	1	2	1	1	0	1	1	1
964	Mumbunda	5	3	36	3	3	1	1	12	2	1	1	40	3	13	3	4	5	2	1	20	7	7	1	4	4	5	1	2	1	1	1	120	4	1	6	1	2	1	1	2	1	0	1	0	0	3		2
965	Mumbunda	5	3	20	2	3	1	1	9	2	1	1	27	2	12	2	6	3	1	1	3	1	1	1	3	3	1	7	1	0	1	1	98	4	1	3	1	1	1	1	2	2	0	1	0	1	3	3
966	Mumbunda	5	3	18	1	3	1	1	11	2	1	1	22	1	12	2	6	3	1	1	2	1	1	1	3	7	3	7	1	0	1	1	98	4	2	7	1	1	1	1	2	2	1	2	0	0	1	1
967	Mumbunda	5	3	22	2	3	1	1	10	2	1	1	31	2	13	3	6	3	1	1	5	4	4	1	4	5	1	7	1	0	1	1	38	2	2	6	2	1	1	4		2	0	1	0	1	1	1
968	Mumbunda	5	3	30	2	3	1	1	13	3	7	2	33	2	13	3	6	4	2	2	1	1	1	1	4	5	1	7	1	0	1	1	38	2	1	3	1	1	1	1	1	2	0	1	0	1	1	1
969	Mumbunda	5	3	32	2	3	1	1	9	2	2	2	55	4	12	2	2	2	3	1	16	5	5	1	3	3	3	7	1	0	1	1	12	1	1	6	2	2	1	1	2	2	0	1	0	1	1	1
970	Mumbunda	5	3	26	2	3	1	1	13	3	8	2	36	3	13	3		4	1	1	6	2	2	1	2	8	1	7	1	0	1	1	38	2	2	6	1	2	1	1	3	1	0	1	0	1	3	3
971	Mumbunda	5	3	31	2	3	1	1	12	2	2	2	45	4	13	3	6	5	1	1	5	3	3	1	3	7	1	4	1	0	1	1	38	2	2	6	2	2	1	1	2	1	0	1	0	1	2	2
972	Mumbunda	2	2	25	2	3	1	1	12	2	7	2	35	3	13	3	1	3	1	2	3	6	6	1	2	7	3	4	1	0	1	1	38	2	1	6	2	2	1	1	2	2	0	1	0	1	1	1
973	Mumbunda	2	2	31	2	3	1	1	12	2	1	1	39	3	13	3	6	5	2	1	12	8	8	1	4	5	5	7	2	1	1	1	380	5	1	3	1	1	1	1	2	2	0	1	0	0	3		1
974	Mumbunda	5	3	22	2	3	1	1	9	2	1	1	27	2	12	2	6	3	1	1	3	1	1	1	3	3	1	7	1	0	1	1	22	1	2	7	1	1	1	1	2	2	1	2	0	0	1	1
975	Mumbunda	5	3	20	2	3	1	1	11	2	1	1	22	1	12	2	6	3	1	1	2	1	1	1	3	7	3	7	1	0	1	1	38	2	1	6	2	2	1	1	2	2	0	1	0	1	1	1
976	Mumbunda	5	3	23	2	3	1	1	10	2	1	1	31	2	13	3	6	3	1	1	5	4	4	1	4	5	1	7	1	0	1	1	38	2	1	3	1	1	1	1	2	2	0	1	0	1	1	1
977	Mumbunda	5	3	28	2	3	1	1	13	3	7	2	33	2	13	3	6	4	2	2	1	1	1	1	4	5	1	7	1	0	1	1	12	1	2	5	1	2	1	3	2	2	1	2	0	0	1	1
978	Mumbunda	5	3	30	2	3	1	1	9	2	2	2	55	4	12	2	2	2	3	1	16	5	5	1	3	3	3	7	1	0	1	1	60	2	1	6	2	2	1	1	2	2	1	1	0	1	1	1
979	Mumbunda	5	2	33	2	3	1	1	13	3	8	2	40	3	13	3	6	3	1	1	3	4	4	1	3	4	6	1	2	1	1	1	112	4	1	3	1	1	1	1	2	2	0	1	0	0	2		1
980	Mumbunda	5	2	33	2	3	1	1	13	3	5	3	36	3	13	3	6	4	2	1	9	4	4	1	1	8	1	7	1	0	1	1	66	3	2	3	1	1	1	4		1	0	1	0	1	1	1
981	Mumbunda	2	2	19	1	3	1	1	11	2	1	1	22	1	12	2		3	3	4	8	1	1	1	1	8	1	1	2	1	1	1	114	4	1	3	1	1	1	1	2	2	0	1	0	0	1		1
982	Mumbunda	2	2	42	3	3	1	1	12	2	1	1	48	4	13	3	7	5	2	1	6	4	4	1	1	1	6	1	2	1	1	1	109	4	1	3	1	1	1	1	2	2	0	1	0	0	3		3
983	Mumbunda	2	2	33	2	3	1	1	8	2	1	1	37	3	13	3	6	4	1	1	7	5	5	1	6	3	3	7	2	1	1	1	671	5	1	3	1	1	1	1	2	2	0	1	0	0	1		1
984	Mumbunda	5	2	28	2	3	1	1	13	3	4	3	37	3	13	3	6	4	1	1	4	3	3	1	3	6	1	7	2	1	1	1	112	4	1	3	1	1	1	1	2	2	0	1	0	0	2		2
985	Mumbunda	2	2	28	2	3	1	1	10	2	1	1	35	3	13	3	8	4	1	1	6	5	5	1	6	3	3	7	2	1	1	1	112	4	1	3	1	1	1	1	2	2	0	1	0	0	3		1
986	Mumbunda	2	2	33	2	3	1	1	8	2	1	1	37	3	13	3	6	4	1	1	7	5	5	1	6	3	3	7	1	0	1	1	60	2	1	3	1	1	1	1	2	2	1	1	0	1	1	1
987	Mumbunda	5	3	21	2	3	1	1	12	2	1	1	37	3	13	3	6	4	1	1	5	1	1	1	3	3	1	7	1	0	1	1	67	3	1	6	2	2	1	1	2	2	0	1	0	1	1	1
988	Mumbunda	5	2	30	2	3	1	1	13	3	8	2	40	3	13	3	5	3	1	1	3	4	4	1	3	4	6	1	2	1	1	1	622	5	1	6	2	2	1	1	2	2	0	1	0	0	3		1
989	Mumbunda	5	2	31	2	3	1	1	13	3	8	2	40	3	13	3	6	3	1	1	5	3	3	1	3	4	6	1	2	1	1	1	112	4	1	1	2	1	1	1	1	2	0	1	0	0	3		2
990	Mumbunda	5	2	33	2	3	1	1	13	3	7	2	38	3	13	3	6	3	1	1	3	6	6	1	2	4	4	1	2	1	1	1	190	5	2	88	1	2	1	1	1	3	1	8	2	0	1		1
991	Mumbunda	5	2	23	2	3	1	1	13	3	8	2	30	2	13	3	6	4	1	1	3	1	1	1	1	9	1	0	0	0	1	1	155	5	1	3	1	1	1	1	1	1	0	1	0	1	1	1
992	Mumbunda	5	2	25	2	3	1	1	13	3	1	1	32	2	13	3	7	3	1	1	4	2	2	1	3	6	1	3	1	0	1	1	155	5	2	6	1	2	1	1	3	1	0	1	0	1	3	3
993	Mumbunda	5	3	24	2	3	1	1	12	2	6	3	42	3	13	3	6	3	3	1	8	7	6	1	3	7	1	4	2	1	1	1	82	3	1	3	1	1	1	1	2	2	0	1	0	0	3		2
994	Mumbunda	2	2	30	2	3	1	1	12	2	2	2	39	3	13	3	6	4	2	1	9	7	7	1	5	4	3	0	0	0	1	1	60	2	1	6	2	2	1	1	2	2	1	1	0	1	1	1
995	Mumbunda	2	2	30	2	3	1	1	12	2	7	2	35	3	13	3	6	3	1	1	3	2	1	1	6	2	1	7	1	0	1	1	60	2	1	3	1	1	1	1	2	2	0	1	0	1	1	1
996	Mumbunda	2	2	26	2	3	1	1	12	2	7	2	35	3	13	3	6	4	1	1	5	2	2	1	6	2	1	0	0	0	1	1	60	2	1	5	1	1	1	2		1	0	1	0	1	1	1
997	Mumbunda	2	2	30	2	3	1	1	10	2	2	2	32	2	13	3	2	1	1	1	4	3	2	1	6	2	3	7	2	1	1	1	616	5	1	6	2	2	1	1	2	2	0	1	0	0	1		1
998	Mumbunda	2	2	20	2	3	1	1	12	2	2	2	39	3	13	3	6	5	2	1	9	7	7	1	5	4	4	0	0	0	1	1	60	2	1	6	2	2	1	1	2	2	0	1	0	1	1	1
999	Mumbunda	2	2	23	2	3	1	1	12	2	1	1	32	2	13	3	6	4	2	1	3	1	1	1	1	5	1	5	1	0	1	1	60	2	1	3	1	1	1	1	2	2	0	1	0	1	1	1
1000	Mumbunda	2	2	30	2	3	1	1	12	2	7	2	35	3	12	2	5	3	1	1	5	5	3	1	4	5	2	0	0	0	1	1	60	2	1	6	2	2	1	1	2	2	1	1	0	1	1	1
1001	Mumbunda	2	2	39	3	3	1	1	12	2	7	2	35	3	13	3	6	4	1	1	6	2	2	1	6	2	1	0	0	0	1	1	60	2	1	3	1	1	1	1	2	2	0	1	0	1	1	1
1002	Mumbunda	2	2	21	2	3	1	1	10	2	1	1	43	3	13	3	7	4	1	1	5	3	3	1	4	6	1	0	0	0	1	1	60	2	2	7	1	1	1	1	2	2	1	2	0	0	1	1
1003	Mumbunda	2	2	32	2	3	1	1	9	2	2	2	43	3	13	3	7	4	1	1	5	5	5	1	3	5	3	5	1	0	1	1	60	2	1	6	2	2	1	1	2	2	1	1	0	1	1	1
1004	Mumbunda	2	2	24	2	3	1	1	13	3	1	1	35	3	13	3	6	4	1	1	4	2	2	1	3	2	1	2	1	0	1	1	60	2	1	3	1	1	1	1	2	2	0	1	0	0	2	2
1005	Mumbunda	2	2	31	2	3	1	1	13	3	1	1	32	2	13	3	5	3	1	1	3	1	1	1	4	4	3	3	1	0	1	1	60	2	1	6	1	2	1	1	2	2	0	1	0	0	3	3
1006	Mumbunda	2	2	33	2	3	1	1	13	3	1	1	46	4	13	3	7	4	2	1	7	7	5	1	5	4	4	3	1	0	1	1	60	2	1	3	1	1	1	1	2	2	0	1	0	0	3	3
1007	Mumbunda	2	2	24	2	3	1	1	13	3	5	3	36	3	13	3	6	4	1	1	4	2	2	1	6	2	1	4	1	0	1	1	60	2	2	7	1	1	1	1	2	2	1	1	0	1	1	1
1008	Mumbunda	2	2	30	2	3	1	1	12	2	2	2	39	3	13	3	6	4	2	1	4	7	1	1	5	4	3	7	1	0	1	1	60	2	1	3	1	1	1	1	2	3	1	1	0	1	1	1
1009	Mumbunda	2	2	24	2	3	1	1	12	2	7	2	35	3	13	3	6	4	1	1	4	2	2	1	6	2	1	4	1	0	1	1	60	2	2	7	1	1	1	1	2	2	1	1	0	1	1	1
1010	Mumbunda	2	2	29	2	3	1	1	13	3	6	3	42	3	13	3	6	4	1	1	3	3	1	1	6	2	1	4	1	0	1	1	60	2	2	7	1	1	1	1	2	2	1	1	0	1	1	1
1011	Mumbunda	2	2	33	2	3	1	1	13	3	2	2	38	3	13	3	6	4	2	1	3	5	1	1	5	4	3	0	0	0	1	1	60	2	1	3	1	1	1	1	2	3	0	1	0	1	1	1
1012	Mumbunda	2	2	24	2	3	1	1	12	2	7	2	35	3	13	3	6	4	1	1	4	2	2	1	4	2	1	0	0	0	1	1	60	2	2	7	1	1	1	1	2	2	1	2	0	0	1	1
1013	Mumbunda	2	2	32	2	3	1	1	13	3	2	2	42	3	13	3	6	5	2	1	7	7	4	1	5	5	3	2	1	0	1	1	60	2	1	3	1	1	1	1	2	3	0	1	0	1	2	2
1014	Mumbunda	2	2	26	2	3	1	1	13	3	7	2	37	3	13	3	6	4	1	1	3	2	1	1	3	2	1	4	1	0	1	1	60	2	2	7	1	1	1	1	2	2	1	1	0	1	1	1
1015	Mumbunda	2	2	37	3	3	1	1	13	3	2	2	47	4	13	3	6	4	2	1	5	3	3	1	3	5	4	4	1	0	1	1	60	2	1	1	2	1	1	1	1	3	0	1	0	1	1	1
1016	Mumbunda	2	2	37	3	3	1	1	13	3	2	2	47	4	13	3	6	4	2	1	5	3	3	1	3	5	4	7	2	1	1	1	447	5	2	6	2		0			2	5	1	0	0	1		1
1017	Mumbunda	2	2	32	2	3	1	1	12	2	2	2	39	3	13	3	6	4	2	1	9	7	7	1	5	4	3	7	1	0	1	1	82	3	1	4	1	2	1	3	4	2	0	1	0	1	1	1
1018	Mumbunda	2	2	24	2	3	1	1	12	2	7	2	35	3	13	3	6	4	1	1	2	2	2	1	6	2	1	4	2	1	1	1	82	3	1	88	1	2	1	3	4	2	0	1	0	0	2		2
1019	Mumbunda	5	2	36	3	3	1	1	12	2	7	2	43	3	13	3	6	4	2	1	4	2	2	1	3	6	1	7	1	0	1	1	62	3	2	7	1	1	1	1	2	2	1	1	0	1	1	1
1020	Mumbunda	2	2	24	2	3	1	1	12	2	7	2	35	3	13	3	6	4	1	1	2	2	2	1	6	2	1	4	2	1	1	1	112	4	1	6	2	2	1	1	2	3	0	1	0	0	3		3
1021	Mumbunda	5	2	23	2	3	1	1	8	2	1	1	30	2	13	3	7	4	1	1	1	2	2	1	5	7	3	7	1	0	1	1	60	2	1	5	1	1	1	2		2	0	1	0	1	1	1
1022	Mumbunda	2	2	27	2	3	1	1	10	2	2	2	32	2	13	3	2	1	1	1	4	3	3	1	6	2	3	7	2	1	1	1	616	5	1	6	2	2	1	1	2	3	0	1	0	0	1		1
1023	Mumbunda	5	2	31	2	3	1	1	13	3	1	1	45	4	13	3	5	4	1	1	7	4	4	1	7	3	4	7	1	0	1	1	70	3	2	7	1	1	1	1	2	2	1	1	0	1	1	1
1024	Mumbunda	5	2	22	2	3	1	1	13	3	8	2	30	2	13	3	6	4	1	1	2	1	1	1	1	9	1	4	2	1	1	1	112	4	1	6	2	2	1	1	2	3	0	1	0	0	3		2
1025	Mumbunda	2	2	32	2	3	1	1	12	2	2	2	39	3	13	3	6	4	2	1	9	7	7	1	5	4	4	4	1	0	1	1	65	3	2	7	1	1	1	1	2	2	1	1	0	1	1	1
1026	Mumbunda	2	2	23	2	3	1	1	12	2	1	1	32	2	13	3	6	4	2	1	2	1	1	1	1	5	1	4	2	1	1	1	112	4	1	6	2	2	1	1	2	3	1	1	0	0	1		1
1027	Mumbunda	2	2	28	2	3	1	1	12	2	7	2	35	3	12	2	5	4	1	1	3	5	5	1	4	5	2	5	2	1	1	1	112	4	2	7	1	1	1	1	2	2	1	2	0	0	3		2
1028	Mumbunda	2	2	24	2	3	1	1	12	2	7	2	35	3	13	3	6	4	1	1	2	2	2	1	6	2	1	4	2	1	1	1	150	5	1	6	2	2	1	1	2	3	1	1	0	0	3		3
1029	Mumbunda	2	2	32	2	3	1	1	10	2	1	1	43	3	13	3	7	4	1	1	5	3	3	1	4	6	1	7	1	0	1	1	61	3	2	7	1	1	1	1	2	2	1	1	0	1	1	1
1030	Mumbunda	5	2	25	2	3	1	1	13	3	1	1	32	2	13	3	7	3	1	1	3	2	2	1	3	6	1	7	2	1	1	1	112	4	1	6	2	2	1	1	2	3	0	1	0	0	3		1
1031	Mumbunda	2	2	33	2	3	1	1	9	2	2	2	43	3	13	3	7	4	1	1	8	5	5	1	3	5	3	7	1	0	1	1	60	2	2	7	1	1	1	1	2	2	1	1	0	1	1	1
1032	Mumbunda	2	2	30	2	3	1	1	13	3	1	1	35	3	13	3	6	4	1	1	4	2	2	1	3	2	1	7	1	0	1	1	66	3	1	6	2	2	1	1	2	3	1	1	0	1	1	1
1033	Mumbunda	2	2	25	2	3	1	1	13	3	1	1	32	2	13	3	5	4	1	1	3	1	1	1	4	4	3	4	2	1	1	1	112	4	2	7	1	1	1	1	2	2	1	1	0	0	3		2
1034	Mumbunda	5	3	42	3	3	1	1	12	2	6	3	42	3	13	3	6	3	3	1	8	7	7	1	3	7	1	1	2	1	1	1	112	4	2	7	1	1	1	1	2	2	1	1	0	0	3		2
1035	Mumbunda	2	2	42	3	3	1	1	13	3	1	1	48	4	13	3	7	5	2	1	9	7	7	1	5	4	4	4	1	0	1	1	60	2	1	3	1	1	1	1	2	3	0	1	0	1	1	1
1036	Mumbunda	2	2	26	2	3	1	1	13	3	5	3	36	3	13	3	6	4	1	1	2	2	2	1	6	2	1	4	2	1	1	1	112	4	2	7	1	1	1	1	2	2	1	2	0	0	3		2
1037	Mumbunda	2	2	32	2	3	1	1	12	2	2	2	39	3	13	3	6	5	2	1	9	7	7	1	5	4	3	7	1	0	1	1	60	2	1	3	1	1	1	1	2	3	0	1	0	1	2	2
1038	Mumbunda	2	2	24	2	3	1	1	12	2	7	2	35	3	13	3	6	4	1	1	2	2	2	1	6	2	1	4	2	1	1	1	112	4	2	7	1	1	1	1	2	2	1	1	0	0	3		2
1039	Mumbunda	2	2	29	2	3	1	1	13	3	6	3	42	3	13	3	6	4	1	1	2	3	2	1	6	2	1	4	2	1	1	1	112	4	1	4	1	1	1	1	3	3	0	1	0	0	2		2
1040	Mumbunda	2	2	32	2	3	1	1	13	3	2	2	38	3	13	3	6	5	2	1	9	5	4	1	5	4	3	7	1	0	1	1	155	5	1	6	1	2	1	1	1	3	0	1	0	1	1	1
1041	Mumbunda	2	2	24	2	3	1	1	12	2	7	2	35	3	13	3	6	4	1	1	2	2	2	1	4	2	1	4	2	1	1	1	190	5	1	7	2	1	1	4		7	1	7	1	0	3		1
1042	Mumbunda	2	2	32	2	3	1	1	13	3	2	2	42	3	13	3	6	5	2	1	7	7	7	1	5	5	3	7	1	0	1	1	19	1	1	3	1	1	1	1	1	3	0	5	1	0	1	1
1043	Mumbunda	2	2	26	2	3	1	1	13	3	7	2	37	3	13	3	6	4	1	1	6	2	2	1	3	2	1	4	2	1	1	1	190	5	1	7	2	1	1	4		7	1	4	1	0	3		1
1044	Ruashi	1	3	38	3	3	1	1	12	2	7	2	30	2	13	3	6	4	1	1	3	1	1	1	6	3	1	0	0	0	1	1	32	2	1	4	2		1	1	1	7	0	4	1	0	1	1
1045	Ruashi	1	3	32	2	3	1	1	7	2	2	2	25	2	12	2	8	2	1	1	4	2	2	1	3	2	1	0	0	0	1	1	33	2	1	4	2		1	1	1	7	0	2	0	0	1	1
1046	Ruashi	1	3	20	2	3	1	1	8	2	1	1	30	2	10	2	7	4	1	1	7	3	3	1	3	5	1	0	0	0	1	1	30	1	1	5	2		1	1	1	7	0	2	0	0	1	1
1047	Ruashi	1	3	25	2	3	1	1	12	2	1	1	35	3	12	2	7	3	1	1	6	2	2	1	4	3	1	0	0	0	1	1	43	2	1	2	2		1	1	1	7	0	1	0	0	1	1
1048	Ruashi	1	3	30	2	3	1	1	8	2	1	1	25	2	9	2	7	2	1	1	5	1	1	1	5	3	1	0	0	0	1	1	32	2	1	4	2		1	1	1	7	0	1	0	0	1	1
1049	Ruashi	1	3	31	2	3	1	1	13	3	5	3	40	3	13	3	5	4	1	1	8	6	6	1	4	4	1	0	0	0	1	1	35	2	2	4	2		1	1	1	6	0	3	0	0	1	1
1050	Ruashi	1	3	30	2	3	1	1	8	2	2	2	22	1	10	2	2	3	1	1	3	1	1	1	4	3	1	0	0	0	1	1	30	1	1	2	2		1	1	1	7	0	2	0	0	1	1
1051	Ruashi	1	3	18	1	3	1	1	12	2	1	1	27	2	12	2	7	2	3	1	3	1	1	1	4	4	3	0	0	0	1	1	31	2	1	5	1	1	1	1	1	7	0	4	1	0	1	1
1052	Ruashi	1	3	21	2	3	1	1	12	2	1	1	41	3	12	2	6	4	1	1	5	3	3	1	2	6	1	4	2	1	1	1	304	5	2	4	2		1	1	2	7	1	4	1	0	2		1
1053	Ruashi	1	3	23	2	3	1	1	9	2	1	1	29	2	13	3	6	4	1	1	6	2	2	1	7	2	1	0	0	0	1	1	34	2	1	3	2		1	1	1	7	0	2	0	0	1	1
1054	Ruashi	1	3	28	2	3	1	1	12	2	2	2	33	2	12	2	7	4	1	1	6	3	3	1	5	3	1	0	0	0	1	1	33	2	1	3	2		1	1	1	3	0	2	0	0	1	1
1055	Ruashi	1	3	18	1	3	1	1	11	2	1	1	32	2	12	2	6	4	1	1	5	3	3	1	6	2	1	0	0	0	1	1	31	2	1	4	2		1	1	1	7	0	1	0	0	1	1
1056	Ruashi	1	3	19	1	3	1	1	6	1	7	2	33	2	10	2	6	3	1	1	8	5	6	1	8	1	1	0	0	0	1	1	58	2	1	4	2		1	1	1	6	0	3	0	0	1	1
1057	Ruashi	1	3	22	2	3	1	1	12	2	1	1	30	2	10	2	6	3	1	1	8	6	6	1	5	3	1	0	0	0	1	1	31	2	1	4	2		1	1	1	7	0	3	0	0	1	1
1058	Ruashi	1	3	26	2	3	1	1	8	2	7	2	32	2	11	2	7	3	1	1	9	5	4	1	6	3	1	0	0	0	1	1	31	2	1	4	2		1	1	1	7	0	5	1	0	1	1
1059	Ruashi	1	3	21	2	3	1	1	11	2	2	2	25	2	12	2	7	3	1	1	6	4	4	1	7	2	1	0	0	0	1	1	26	1	1	4	1	1	1	1	1	7	0	2	0	0	1	1
1060	Ruashi	1	3	22	2	3	1	1	9	2	1	1	28	2	12	2	7	4	1	1	5	3	3	1	6	3	1	0	0	0	1	1	33	2	1	2	2		1	1	1	6	0	6	1	0	1	1
1061	Ruashi	1	3	30	2	3	1	1	9	2	7	2	27	2	11	2	7	4	1	1	3	1	1	1	6	2	1	0	0	0	1	1	29	1	1	3	1	2	1	1	1	6	0	1	0	0	1	1
1062	Ruashi	1	3	25	2	3	1	1	4	1	1	1	46	4	12	2	6	4	2	1	11	9	9	1	8	1	1	0	0	0	1	1	35	2	1	6	2		1	7		2	0	2	0	0	1	1
1063	Ruashi	1	3	29	2	3	1	1	12	2	7	2	31	2	13	3	7	4	1	1	5	2	2	1	5	3	1	0	0	0	1	1	33	2	1	1	1	2	1	1	1	3	0	3	0	0	1	1
1064	Ruashi	1	3	23	2	3	1	1	12	2	1	1	30	2	13	3	7	4	1	1	3	1	1	1	5	3	1	4	1	0	1	1	53	2	1	2	2		1	1	1	7	0	3	0	0	1	1
1065	Ruashi	1	3	27	2	3	1	1	10	2	1	1	20	1	12	2	2	2	3	1	3	1	1	1	6	3	1	4	1	0	1	1	44	2	1	2	1	1	1	1	1	6	0	2	0	0	1	1
1066	Ruashi	1	3	32	2	3	1	1	12	2	1	1	38	3	12	2	7	4	2	1	5	5	5	1	2	7	1	4	1	0	1	1	39	2	1	2	2		1	1	1	3	0	5	1	0	1	1
1067	Ruashi	1	3	24	2	3	1	1	4	1	1	1	46	4	12	2	6	4	2	1	11	9	9	1	8	1	1	0	0	0	1	1	25	1	1	6	2		1	7		2	0	3	0	0	1	1
1068	Ruashi	1	3	20	2	3	1	1	12	2	1	1	29	2	12	2	6	4	2	1	8	1	1	1	6	2	1	0	0	0	1	1	37	2	1	5	2		1	1	3	7	0	4	1	1	1	1
1069	Ruashi	1	1	21	2	3	1	1	8	2	1	1	25	2	13	3	7	3	1	1	4	2	2	1	8	1	1	0	0	0	1	1	22	1	1	5	2	0	1	1	1	6	0	2	0	0	1	1
1070	Ruashi	1	1	29	2	3	1	1	13	3	6	3	30	2	13	3		4	1	1	4	2	2	1	6	4	1	0	0	0	1	1	22	1	1	88	2	1	1	4		7	0	1	0	0	1	1
1071	Ruashi	1	1	30	2	3	1	1	10	2	7	2	41	3	9	2	6	4	1	1	3	1	1	1	3	6	1	0	0	0	1	1	22	1	1	4	2		1	1	1	7	0	3	0	0	1	1
1072	Ruashi	1	1	19	1	3	1	1	8	2	1	1	25	2	12	2	2	4	1	1	5	4	3	1	3	4	1	0	0	0	1	1	22	1	1	4	2		1	1	3	6	0	3	0	0	1	1
1073	Ruashi	1	1	28	2	3	1	1	6	1	2	2	35	3	12	2	7	2	2	1	6	4	4	1	6	3	1	0	0	0	1	1	22	1	1	2	2		1	1	1	6	0	2	0	0	1	1
1074	Ruashi	1	1	16	1	3	5	2	9	2	1	1	22	1	8	2	7	4	3	3	11	1	1	1	5	3	1	5	2	1	1	1	293	5	2	7	2		1	2		6	1	2	0	0	2		1
1075	Ruashi	1	1	39	3	3	1	1	5	1	5	3	50	4	9	2	7	3	1	1	9	10	8	1	7	2	1	0	0	0	1	1	22	1	1	3	1	2	1	1	1	7	0	1	0	0	1	1
1076	Ruashi	1	1	22	2	3	1	1	10	2	2	2	28	2	13	3	2	3	1	1	5	3	3	1	1	9	1	0	0	0	1	1	22	1	1	4	2		1	1	1	7	0	3	0	0	1	1
1077	Ruashi	1	1	36	3	3	1	1	5	1	3	2	47	4	8	2	3	2	1	1	9	8	7	2			1	0	0	0	1	1	22	1	1	5	2		1	1	1	7	0	3	0	0	1	1
1078	Ruashi	1	1	18	1	3	1	1	9	2	1	1	22	1	11	2	7	3	3	4	6	1	1	1	5	2	1	0	0	0	1	1	22	1	1	4	2		1	1	1	7	0	2	0	0	1	1
1079	Ruashi	1	1	37	3	3	1	1	10	2	1	1	40	3	11	2	7	3	2	1	9	7	7	1	6	3	1	0	0	0	1	1	22	1	1	4	2		1	1	1	7	0	1	0	0	1	1
1080	Ruashi	1	1	17	1	3	5	2	10	2	1	1	27	2	13	3	6	4	1	4	8	1	1	1	6	3	1	0	0	0	1	1	22	1	1	4	2		1	1	1	7	0	4	1	0	1	1
1081	Ruashi	1	1	17	1	3	1	1	10	2	1	1	26	2	12	2	6	4	3	5	5	1	1	1	5	4	1	0	0	0	1	1	22	1	1	5	2		1	1	1	7	0	2	0	0	1	1
1082	Ruashi	1	2	22	2	3	1	1	5	1	1	1	27	2	12	2	2	3	1	1	5	2	2	1	7	2	1	0	0	0	1	1	22	1	1	5	1	2	1	2		6	0	2	0	0	1	1
1083	Ruashi	1	2	29	2	3	1	1	8	2	6	3	42	3	11	2	6	4	2	1	13	6	6	1	5	4	1	0	0	0	1	1	22	1	2	5	2		1	1	1	7	0	1	0	0	1	1
1084	Ruashi	1	2	22	2	3	1	1	13	3	8	2	29	2	13	3		5	1	3	9	1	1	1	6	3	1	0	0	0	1	1	22	1	1	4	1	2	1	1	3	7	0	6	1	0	1	1
1085	Ruashi	1	2	18	1	3	1	1	11	2	1	1	21	1	11	2	6	3	1	1	3	1	1	1	4	4	1	0	0	0	1	1	22	1	1	4	2		0			7	0	2	0	0	1	1
1086	Ruashi	1	2	21	2	3	1	1	12	2	1	1	30	2	6	1	7	3	2	1	9	1	1	1	6	3	1	0	0	0	1	1	24	1	1	4	2		0			6	0	2	0	0	1	1
1087	Ruashi	1	2	16	1	3	1	1	9	2	1	1	25	2	12	2	2	2	1	1	3	1	1	1	5	3	1	0	0	0	1	1	24	1	1	5	2	2	0			6	0	2	0	0	1	1
1088	Ruashi	1	2	21	2	3	1	1	9	2	1	1	23	1	11	2	6	4	1	1	5	3	3	1	6	3	1	0	0	0	1	1	24	1	2	4	2		1	1	1	7	0	3	0	0	1	1
1089	Ruashi	1	4	34	2	3	1	1	6	1	1	1	36	3	9	2	7	3	2	1	8	5	5	2			1	0	0	0	1	1	20	1	1	1	2	1	1	1	1	7	0	1	0	0	1	1
1090	Ruashi	1	4	20	2	3	1	1	9	2	1	1	27	2	9	2	7	3	1	1	7	2	2	1	6	2	1	0	0	0	1	1	20	1	1	4	1	1	1	1	1	7	0	1	0	0	1	1
1091	Ruashi	1	4	24	2	3	1	1	12	2	1	1	28	2	12	2	7	2	3	5	5	4	4	1	6	3	1	0	0	0	1	1	20	1	2	4	2		1	1	1	7	0	2	0	0	1	1
1092	Ruashi	1	4	29	2	3	1	1	12	2	6	3	42	3	13	3	6	5	1	1	6	3	3	1	6	3	1	7	2	1	1	1	217	5	2	88	2		0			2	0	2	0	0	1		1
1093	Ruashi	1	4	34	2	3	1	1	6	1	1	1	36	3	9	2	7	3	2	1	8	5	5	2			1	0	0	0	1	1	22	1	1	4	1	2	1	1	1	7	0	1	0	0	1	1
1094	Ruashi	2	1	24	2	3	1	1	8	2	2	2	29	2	12	2	6	4	1	1	4	2	2	1	6	3	1	0	0	0	1	1	16	1	1	5	2		0			7	0	3	0	0	1	1
1095	Ruashi	1	2	26	2	3	1	1	12	2	1	1	39	3	12	2	6	4	2	1	7	3	3	1	3	6	1	0	0	0	1	1	24	1	2	1	2		1	1	1	7	0	1	0	0	1	1
1096	Ruashi	1	2	29	2	3	1	1	8	2	1	1	42	3	11	2	7	2	1	1	7	4	4	1	5	4	1	0	0	0	1	1	38	2	1	5	1	2	1	1	1	7	0	1	0	0	1	1
1097	Ruashi	1	2	29	2	3	1	1	9	2	1	1	35	3	11	2	7	3	1	1	8	6	6	1	6	3	1	0	0	0	1	1	38	2	1	1	1	2	1	1	1	7	0	3	0	0	1	1
1098	Ruashi	1	2	16	1	3	1	1	6	1	1	1	22	1	12	2	7	2	3	3	8	1	1	2			1	0	0	0	1	1	38	2	1	1	1	2	1	2		6	0	3	0	0	1	1
1099	Ruashi	1	2	23	2	3	1	1	8	2	1	1	25	2	9	2	3	2	3	3	8	2	1	1	6	3	1	0	0	0	1	1	38	2	1	1	1	2	1	1	1	7	0	1	0	0	1	1
1100	Ruashi	1	2	27	2	3	1	1	9	2	3	2	32	2	11	2	7	3	3	1	7	5	5	1	6	3	1	0	0	0	1	1	16	1	1	1	1	2	1	1	1	7	0	3	0	0	1	1
1101	Ruashi	1	2	21	2	3	1	1	6	1	1	1	28	2	11	2	2	3	1	1	5	3	3	1	7	2	1	0	0	0	1	1	22	1	1	1	1	1	1	1	1	7	0	2	0	0	1	1
1102	Ruashi	1	2	24	2	3	1	1	10	2	1	1	27	2	12	2	6	3	1	1	5	3	3	1	5	4	1	0	0	0	1	1	38	2	2	1	2		1	1	1	3	0	4	1	0	1	1
1103	Ruashi	1	2	25	2	3	1	1	10	2	1	1	35	3	12	2	7	4	1	1	4	3	3	1	6	3	1	0	0	0	1	1	38	2	1	1	1	1	1	1	1	7	0	3	0	0	1	1
1104	Ruashi	1	2	22	2	3	1	1	6	1	1	1	38	3	8	2	2	3	1	1	6	4	4	1	4	1	1	0	0	0	1	1	38	2	1	1	1	2	1	1	1	2	0	1	0	0	1	1
1105	Ruashi	1	3	22	2	3	1	1	8	2	2	2	25	2	12	2	7	3	1	1	6	4	4	1	7	2	1	0	0	0	1	1	24	1	2	4	1	2	0			7	0	2	0	0	1	1
1106	Ruashi	1	3	20	2	3	1	1	10	2	1	1	27	2	12	2	2	3	1	1	3	2	1	1	6	3	1	4	2	1	1	1	296	5	1	4	2		1	2		7	1	7	1	0	2		1
1107	Ruashi	1	3	21	2	3	1	1	11	2	1	1	27	2	12	2	6	3	2	1	5	3	3	2			1	0	0	0	1	1	24	1	1	1	1	2	0			7	0	2	0	0	1	1
1108	Ruashi	1	3	26	2	3	1	1	12	2	2	2	31	2	13	3	8	3	1	1	8	6	6	2			1	0	0	0	1	1	24	1	1	3	1	2	0			7	0	3	0	0	1	1
1109	Ruashi	1	3	29	2	3	1	1	10	2	1	1	30	2	13	3	7	4	2	1	7	6	5	1	6	3	1	0	0	0	1	1	24	1	2	4	1	1	0			7	0	3	0	0	1	1
1110	Ruashi	1	3	23	2	3	1	1	12	2	1	1	36	3	12	2	7	2	1	1	5	3	3	1	4	2	1	0	0	0	1	1	24	1	2	4	1	2	0			7	1	7	1	0	1	1
1111	Ruashi	1	3	28	2	3	1	1	9	2	1	1	38	3	13	3	7	3	1	1	4	2	2	1	5	4	1	0	0	0	1	1	24	1	2	4	2		0			7	0	2	0	0	1	1
1112	Ruashi	1	3	30	2	3	1	1	11	2	1	1	36	3	13	3	6	4	1	1	6	4	4	1	4	5	1	0	0	0	1	1	24	1	2	4	1	2	1	1	1	7	0	3	0	0	1	1
1113	Ruashi	1	3	23	2	3	1	1	7	2	2	2	30	2	10	2	7	4	1	1	5	3	3	1	6	3	1	0	0	0	1	1	24	1	1	3	1	1	0			7	0	2	0	0	1	1
1114	Ruashi	1	3	19	1	3	1	1	11	2	1	1	30	2	12	2	2	3	1	1	3	1	1	1	6	3	1	0	0	0	1	1	24	1	1	4	1	1	0			7	0	2	0	0	1	1
1115	Ruashi	1	3	25	2	3	1	1	12	2	1	1	30	2	13	3	7	3	1	1	4	2	2	1	5	4	1	0	0	0	1	1	24	1	1	4	1	1	0			7	0	4	1	0	1	1
1116	Ruashi	1	3	18	1	3	1	1	8	2	1	1	25	2	12	2	2	3	3	1	3	1	1	1	6	3	1	0	0	0	1	1	24	1	2	4	2		1	1	1	7	0	3	0	0	1	1
1117	Ruashi	1	3	20	2	3	1	1	8	2	1	1	28	2	12	2	4	3	1	1	5	2	2	1	7	2	1	0	0	0	1	1	36	2	1	3	1	1	0			7	0	2	0	0	1	1
1118	Ruashi	1	3	24	2	3	1	1	8	2	2	2	37	3	13	3	6	4	1	1	6	4	4	1	3	7	1	0	0	0	1	1	22	1	1	3	1	1	0			3	0	2	0	0	1	1
1119	Ruashi	1	3	26	2	3	1	1	12	2	2	2	30	2	12	2	7	5	1	1	4	2	2	1	5	4	1	0	0	0	1	1	36	2	1	4	1	1	0			7	0	2	0	0	1	1
1120	Ruashi	1	3	22	2	3	1	1	11	2	1	1	33	2	13	3	7	4	1	1	8	4	4	1	2	7	1	0	0	0	1	1	36	2	1	3	1	1	0			7	0	3	0	0	1	1
1121	Ruashi	1	3	33	2	3	1	1	11	2	2	2	42	3	13	3	8	5	1	1	10	5	5	1	6	3	1	0	0	0	1	1	36	2	1	3	1	1	1	1	1	7	0	3	0	0	1	1
1122	Ruashi	1	3	23	2	3	1	1	9	2	1	1	25	2	12	2	7	4	1	1	4	2	2	1	5	4	1	0	0	0	1	1	36	2	2	5	1	2	1	1	1	7	0	4	1	0	1	1
1123	Ruashi	1	3	18	1	3	1	1	12	2	1	1	23	1	10	2	7	1	1	1	3	1	1	1	3	6	1	0	0	0	1	1	36	2	1	3	1	2	0			7	0	2	0	0	1	1
1124	Ruashi	1	3	36	3	3	1	1	10	2	2	2	35	3	12	2	4	1	1	1	2	6	6	1	4	3	1	0	0	0	1	1	22	1	1	4	1	1	0			7	0	3	0	0	1	1
1125	Ruashi	1	3	18	1	3	1	1	7	2	1	1	25	2	12	2	7	2	1	1	3	1	1	1	6	3	1	0	0	0	1	1	22	1	1	3	1	1	0			7	0	2	0	0	1	1
1126	Ruashi	1	3	21	2	3	1	1	11	2	1	1	28	2	12	2	8	1	1	1	6	5	4	1	6	3	1	0	0	0	1	1	33	2	1	3	1	1	0			7	0	3	0	0	1	1
1127	Ruashi	1	3	23	2	3	1	1	12	2	6	3	30	2	13	3	4	4	3	1	3	1	1	1	6	3	1	0	0	0	1	1	33	2	1	3	1	2	0			7	0	1	0	0	1	1
1128	Ruashi	1	3	18	1	3	1	1	10	2	1	1	25	2	12	2	7	2	4	1	3	1	1	2			1	0	0	0	1	1	33	2	1	4	1	2	0			7	0	2	0	0	1	1
1129	Ruashi	1	3	23	2	3	1	1	3	1	1	1	35	3	12	2	6	3	1	1	4	2	2	1	3	6	1	0	0	0	1	1	22	1	2	3	2		0			7	0	2	0	0	1	1
1130	Ruashi	1	3	20	2	3	1	1	10	2	1	1	25	2	12	2	2	1	1	1	3	1	1	1	7	2	1	0	0	0	1	1	22	1	1	3	1	1	0			7	0	3	0	0	1	1
1131	Ruashi	1	3	21	2	3	1	1	11	2	1	1	28	2	12	2	8	1	1	1	6	5	4	1	6	3	1	0	0	0	1	1	20	1	1	3	1	1	0			7	0	3	0	0	1	1
1132	Ruashi	1	3	21	2	3	1	1	11	2	1	1	28	2	12	2	8	3	1	1	3	1	1	1	6	3	1	0	0	0	1	1	22	1	1	3	1	1	0			7	0	3	0	0	1	1
1133	Ruashi	5	3	20	2	3	1	1	9	2	1	1	31	2	12	2	7	4	1	1	4	2	2	1	5	3	1	0	0	0	1	1	28	1	2	4	1	2	0			7	0	3	0	0	1	1
1134	Ruashi	5	3	25	2	3	1	1	10	2	2	2	35	3	13	3	4	3	1	1	6	4	4	1	3	6	1	0	0	0	1	1	28	1	1	3	1	2	1	1	1	7	0	2	0	0	1	1
1135	Ruashi	5	3	22	2	3	1	1	12	2	1	1	28	2	13	3	2	4	1	1	3	1	1	1	5	4	1	0	0	0	1	1	28	1	1	4	1	2	1	1	1	7	0	2	0	0	1	1
1136	Ruashi	5	3	23	2	3	1	1	11	2	1	1	32	2	11	2	7	3	1	1	5	3	3	1	6	3	1	0	0	0	1	1	28	1	1	3	1	1	0			7	0	2	0	0	1	1
1137	Ruashi	5	3	19	1	3	1	1	11	2	1	1	24	1	12	2	7	3	1	1	3	1	1	1	6	3	1	0	0	0	1	1	28	1	1	3	1	1	0			7	0	4	1	0	1	1
1138	Ruashi	5	3	25	2	3	1	1	13	3	6	3	29	2	13	3		4	1	1	4	2	2	1	5	4	1	0	0	0	1	1	28	1	1	3	1	2	0			7	0	2	0	0	1	1
1139	Ruashi	5	3	27	2	3	1	1	9	2	2	2	36	3	12	2	4	3	2	1	8	6	6	1	7	2	1	0	0	0	1	1	28	1	1	3	1	1	0			7	0	1	0	0	1	1
1140	Ruashi	1	3	30	2	3	1	1	12	2	2	2	40	3	13	3	2	4	1	1	7	5	5	1	6	3	1	0	0	0	1	1	26	1	2	4	1	1	1	1	1	7	0	3	0	0	1	1
1141	Ruashi	1	3	24	2	3	1	1	6	1	1	1	35	3	7	2	7	1	1	1	5	3	3	1	6	1	1	0	0	0	1	1	26	1	1	3	1	2	1	1	1	7	0	2	0	0	1	1
1142	Ruashi	1	3	15	1	3	1	1	11	2	2	2	27	2	12	2	7	4	1	1	7	1	1	1	7	2	1	0	0	0	1	1	26	1	1	3	2	2	0			7	0	3	0	0	1	1
1143	Ruashi	1	3	32	2	3	1	1	8	2	2	2	40	3	12	2	7	3	1	1	7	5	5	1	6	3	1	0	0	0	1	1	26	1	2	4	1	1	1	1	3	7	0	3	0	0	1	1
1144	Ruashi	1	3	20	2	3	1	1	11	2	2	2	30	2	9	2	7	3	1	1	3	1	1	1	4	5	1	0	0	0	1	1	26	1	1	3	1	2	0			3	0	2	0	0	1	1
1145	Ruashi	1	3	19	1	3	1	1	11	2	1	1	26	2	12	2	7	4	1	1	3	1	1	1	6	3	1	0	0	0	1	1	26	1	2	1	1	2	0			7	0	2	0	0	1	1
1146	Ruashi	1	3	23	2	3	1	1	10	2	2	2	33	2	13	3	7	4	1	1	3	2	1	1	8	1	1	0	0	0	1	1	38	2	2	4	1	2	0			7	0	3	0	0	1	1
1147	Ruashi	1	3	33	2	3	1	1	12	2	6	3	35	3	13	3	6	3	2	1	4	3	2	1	2	8	1	0	0	0	1	1	26	1	1	3	2		1	1	1	7	0	4	1	0	1	1
1148	Ruashi	1	3	32	2	3	1	1	3	1	2	2	40	3	13	3	7	3	2	1	6	6	5	1	7	2	1	0	0	0	1	1	26	1	1	1	1	1	0			7	0	2	0	0	1	1
1149	Ruashi	1	3	23	2	3	1	1	12	2	1	1	36	3	12	2	6	4	1	1	5	3	3	1	6	3	1	0	0	0	1	1	26	1	1	3	1	1	0			7	0	2	0	0	1	1
1150	Ruashi	1	3	30	2	3	1	1	12	2	2	2	37	3	12	2	7	3	2	1	7	4	4	1	1	8	1	0	0	0	1	1	26	1	1	3	1	1	0			2	0	3	0	0	1	1
1151	Ruashi	1	3	26	2	3	1	1	11	2	1	1	35	3	12	2	7	5	1	1	8	6	5	2			1	0	0	0	1	1	26	1	1	3	1	2	1	1	1	7	0	3	0	0	1	1
1152	Ruashi	1	4	31	2	3	1	1	12	2	6	3	33	2	13	3	2	4	1	1	6	4	4	1	3	6	1	0	0	0	1	1	26	1	1	3	2		0			7	0	2	0	0	1	1
1153	Ruashi	1	4	25	2	3	1	1	8	2	2	2	28	2	12	2	2	5	1	1	7	5	5	1	6	3	1	0	0	0	1	1	26	1	1	3	1	2	0			3	0	1	0	0	1	1
1154	Ruashi	1	4	27	2	3	1	1	13	3	2	2	37	3	13	3	4	4	2	1	8	3	3	1	6	3	1	0	0	0	1	1	26	1	2	4	1	2	1	1	1	7	0	2	0	0	1	1
1155	Ruashi	1	4	27	2	3	1	1	12	2	1	1	39	3	13	3	4	4	1	1	4	2	2	1	3	6	1	0	0	0	1	1	26	1	1	3	1	2	0			3	0	2	0	0	1	1
1156	Ruashi	1	4	22	2	3	1	1	12	2	1	1	29	2	12	2	6	4	1	1	3	1	1	1	3	6	1	0	0	0	1	1	26	1	1	3	1	2	0			7	0	2	0	0	1	1
1157	Ruashi	1	4	30	2	3	1	1	12	2	1	1	33	2	13	3	6	4	2	1	6	4	4	1	3	6	1	0	0	0	1	1	26	1	1	3	1	2	0			7	0	2	0	0	1	1
1158	Ruashi	1	4	20	2	3	1	1	12	2	1	1	29	2	12	2	7	4	1	1	4	2	2	1	3	6	1	0	0	0	1	1	24	1	1	3	1	1	1	1	1	2	0	2	0	0	1	1
1159	Ruashi	1	4	18	1	3	1	1	9	2	1	1	22	1	12	2	7	3	1	1	3	1	1	1	7	2	1	0	0	0	1	1	24	1	2	4	1	2	1	1	1	7	0	1	0	0	1	1
1160	Ruashi	1	4	27	2	3	1	1	11	2	2	2	40	3	12	2	6	4	2	1	5	3	3	1	4	5	1	0	0	0	1	1	24	1	1	4	1	2	1	1	1	7	0	2	0	0	1	1
1161	Ruashi	1	4	34	2	3	1	1	8	2	1	1	45	4	13	3	5	3	2	1	5	6	3	2			1	0	0	0	1	1	22	1	1	4	1	2	1	1	1	7	0	2	0	0	1	1
1162	Ruashi	1	4	20	2	3	1	1	10	2	1	1	28	2	12	2	8	3	1	1	4	2	2	1	3	6	1	0	0	0	1	1	24	1	1	3	1	1	1	1	1	7	0	3	0	0	1	1
1163	Ruashi	1	4	25	2	3	1	1	12	2	1	1	32	2	13	3	4	3	2	1	4	2	2	1	5	4	1	0	0	0	1	1	24	1	2	4	1	2	1	1	1	7	0	2	0	0	1	1
1164	Ruashi	1	4	25	2	3	1	1	10	2	1	1	28	2	13	3	7	3	1	1	3	1	1	1	3	6	1	0	0	0	1	1	22	1	1	4	1	1	1	1	1	7	0	1	0	0	1	1
1165	Ruashi	1	4	33	2	3	1	1	8	2	1	1	50	4	12	2	7	3	2	1	7	4	4	2			1	0	0	0	1	1	22	1	1	4	1	2	0			7	0	3	0	0	1	1
1166	Ruashi	1	4	21	2	3	1	1	8	2	2	2	30	2	12	2	7	2	3	1	4	2	2	1	4	6	1	0	0	0	1	1	22	1	2	4	1	2	1	1	1	7	0	3	0	0	1	1
1167	Ruashi	1	4	28	2	3	1	1	8	2	1	1	33	2	9	2	2	3	1	1	8	6	6	2			1	0	0	0	1	1	22	1	1	4	1	2	1	1	1	7	0	1	0	0	1	1
1168	Ruashi	1	2	35	3	3	1	1	3	1	1	1	47	4	6	1	6	3	2	1	8	6	5	1	6	3	1	0	0	0	1	1	34	2	2	4	1	2	1	1	1	7	0	1	0	0	1	1
1169	Ruashi	1	3	22	2	3	1	1	3	1	1	1	29	2	6	1	1	1	2	1	3	1	1	1	3	4	1	0	0	0	1	1	35	2	1	4	2	1	0			6	0	2	0	0	1	1
1170	Ruashi	3	2	23	2	3	1	1	8	2	1	1	32	2	7	2	4	3	1	1	3	1	1	1	2	8	1	0	0	0	1	1	34	2	1	4	1	1	1	1	1	6	0	3	0	0	1	1
1171	Ruashi	3	2	24	2	3	1	1	9	2	1	1	33	2	6	1	7	4	1	1	3	2	2	1	4	4	1	0	0	0	1	1	15	1	1	4	1	1	1	1	1	7	0	3	0	0	1	1
1172	Ruashi	3	1	23	2	3	1	1	6	1	1	1	28	2	7	2	7	3	3	1	3	1	2	1	5	4	1	0	0	0	1	1	15	1	1	4	1	1	1	1	1	7	0	2	0	0	1	1
1173	Ruashi	3	1	27	2	3	1	1	6	1	1	1	42	3	6	1	2	4	1	1	3	2	2	1	5	3	1	0	0	0	1	1	15	1	1	1	1	1	1	1	1	6	0	3	0	0	1	1
1174	Ruashi	1	3	27	2	3	1	1	11	2	7	2	36	3	12	2	6	5	3	1	8	4	4	1	3	6	1	0	0	0	1	1	26	1	1	5	2	2	1	1	1	7	0	1	0	0	1	1
1175	Ruashi	1	2	25	2	3	1	1	2	1	3	2	35	3	8	2	2	2	1	1	4	5	5	1	6	2	1	0	0	0	1	1	15	1	1	1	1	2	1	1	1	6	0	3	0	0	1	1
1176	Ruashi	1	3	22	2	3	1	1	3	1	1	1	29	2	6	1	3	1	3	1	3	1	1	1	3	4	1	0	0	0	1	1	26	1	1	4	2	1	1	1	1	6	0	2	0	0	1	1
1177	Ruashi	1	3	35	3	3	1	1	3	1	1	1	47	4	6	1	6	3	2	1	8	6	6	1	6	3	1	0	0	0	1	1	15	1	2	4	1	2	1	1	1	7	0	3	0	0	1	1
1178	Ruashi	1	3	22	2	3	1	1	8	2	2	2	39	3	9	2	1	2	3	1	4	1	1	1	6	3	1	0	0	0	1	1	15	1	1	4	1	2	1	1	1	7	0	2	0	0	1	1
1179	Ruashi	2	1	16	1	3	1	1	10	2	1	1	22	1	11	2	4	3	5	1	6	1	1	1	4	5	1	0	0	0	1	1	24	1	1	3	1	1	1	1	1	7	0	2	0	0	1	1
1180	Ruashi	1	3	22	2	3	1	1	3	1	1	1	29	2	6	1	3	1	1	1	3	1	1	1	3	4	1	0	0	0	1	1	15	1	1	4	2	1	1	1	1	6	0	2	0	0	1	1
1181	Ruashi	1	3	24	2	3	1	1	9	2	1	1	33	2	6	1	7	4	1	1	3	1	1	1	3	6	1	0	0	0	1	1	15	1	1	1	1	2	1	1	1	6	0	3	0	0	1	1
1182	Ruashi	1	3	25	2	3	1	1	1	1	2	2	30	2	6	1	6	3	8	2	7	5	5	1	6	2	1	0	0	0	1	1	15	1	1	1	1	2	1	1	1	6	0	4	1	0	1	1
1183	Ruashi	1	3	32	2	3	1	1	6	1	2	2	43	3	6	1	7	4	2	1	8	6	6	1	5	3	1	0	0	0	1	1	15	1	1	1	1	1	1	2		7	0	4	1	0	1	1
1184	Ruashi	1	3	23	2	3	1	1	8	2	1	1	32	2	7	2	4	4	1	1	3	1	1	1	2	4	1	0	0	0	1	1	15	1	1	4	1	1	1	1	1	6	0	3	0	0	1	1
1185	Ruashi	1	3	27	2	3	1	1	6	1	1	1	42	3	6	1	2	4	1	1	3	2	2	1	5	3	1	0	0	0	1	1	15	1	1	1	1	1	1	1	1	6	0	2	0	0	1	1
1186	Ruashi	1	3	18	1	3	1	1	4	1	1	1	37	3	6	1	4	3	2	1	3	1	1	1	3	3	1	0	0	0	1	1	15	1	1	6	1	1	1	1	1	3	0	2	0	0	1	1
1187	Ruashi	1	3	28	2	3	1	1	1	1	1	1	44	3	6	1	6	3	1	1	5	3	3	1	7	3	1	0	0	0	1	1	15	1	1	5	2	0	1	1	99	7	0	1	0	0	1	1
1188	Ruashi	1	3	22	2	3	1	1	13	3	8	2	29	2	13	3		5	1	1	8	1	1	1	6	3	1	0	0	0	1	1	22	1	1	4	1	2	1	1	1	7	0	1	0	0	1	1
1189	Ruashi	1	3	22	2	3	1	1	3	1	1	1	29	2	6	1	3	1	1	1	3	1	1	1	3	4	1	0	0	0	1	1	22	1	1	4	2	1	1	1	99	6	0	2	0	0	1	1
1190	Ruashi	1	3	40	3	3	1	1	6	1	1	1	47	4	7	2	6	4	2	1	6	4	4	1	6	2	1	0	0	0	1	1	22	1	1	6	1	1	1	1	1	7	0	2	0	0	1	1
1191	Ruashi	5	3	35	3	3	1	1	10	2	1	1	35	3	12	2	6	2	1	1	8	4	4	1	4	4	1	0	0	0	1	1	18	1	2	5	2		1	1	1	7	0	3	0	1	1	1
1192	Ruashi	5	3	23	2	3	1	1	8	2	1	1	25	2	12	2	7	3	3	1	3	1	1	2			1	0	0	0	1	1	34	2	1	2	2		0			2	0	3	0	0	1	1
1193	Ruashi	5	3	32	2	3	1	1	8	2	2	2	38	3	9	2	7	3	3	1	8	6	6	1	3	2	1	0	0	0	1	1	34	2	1	2	2		1	1	1	7	0	3	0	1	1	1
1194	Ruashi	5	3	30	2	3	1	1	9	2	7	2	36	3	7	2	1	3	1	1	2	3	3	2			1	0	0	0	1	1	23	1	1	2	1	2	1	1	1	6	0	3	0	0	1	1
1195	Ruashi	5	3	19	1	3	1	1	9	2	1	1	26	2	10	2	2	2	1	1	3	1	1	1	6	2	1	0	0	0	1	1	30	1	1	4	1	2	1	1	1	7	0	2	0	0	1	1
1196	Ruashi	5	3	16	1	3	1	1	10	2	1	1	28	2	12	2	7	4	1	1	5	3	3	1	5	3	1	0	0	0	1	1	35	2	1	5	2		1	1	1	7	0	3	0	0	1	1
1197	Ruashi	5	3	24	2	3	1	1	12	2	1	1	24	1	12	2	6	2	1	1	3	1	1	1	4	3	1	0	0	0	1	1	28	1	1	2	2		1	1	1	7	0	3	0	0	1	1
1198	Ruashi	5	3	42	3	3	1	1	7	2	1	1	35	3	10	2	7	1	1	1	5	3	3	1	3	5	1	0	0	0	1	1	29	1	1	4	1	2	1	1	1	7	0	2	0	0	1	1
1199	Ruashi	5	3	22	2	3	1	1	7	2	2	2	37	3	12	2	6	4	3	1	9	7	7	1	6	3	1	4	1	0	1	1	39	2	1	2	1	2	1	1	1	7	0	3	0	0	1	1
1200	Ruashi	5	3	23	2	3	1	1	8	2	2	2	30	2	12	2	7	3	1	1	6	2	2	1	6	2	1	0	0	0	1	1	33	2	1	2	1	2	1	1	1	6	0	3	0	0	1	1
1201	Ruashi	1	3	20	2	3	1	1	12	2	7	2	47	4	13	3	7	4	2	1	13	8	8	1	8	1	1	0	0	0	1	1	22	1	1	2	2		1	1	1	3	0	3	0	0	1	1
1202	Ruashi	1	3	18	1	3	1	1	11	2	1	1	30	2	13	3	7	3	1	1	7	5	5	1	8	1	1	0	0	0	1	1	26	1	1	1	1	1	1	1	2	7	0	2	0	0	1	1
1203	Ruashi	1	3	22	2	3	1	1	7	2	1	1	31	2	8	2	8	1	1	1	6	4	4	2			1	0	0	0	1	1	22	1	1	1	1	2	1	1	1	7	0	1	0	0	1	1
1204	Ruashi	5	3	39	3	3	1	1	8	2	1	1	31	2	10	2	6	4	1	1	8	6	6	1	6	3	1	0	0	0	1	1	28	1	1	2	2	2	1	1	1	7	0	3	0	0	1	1
1205	Ruashi	5	3	35	3	3	1	1	7	2	7	2	33	2	8	2	3	4	3	1	6	5	5	1	6	1	1	0	0	0	1	1	29	1	1	4	2		1	1	1	7	0	2	0	0	1	1
1206	Ruashi	5	3	18	1	3	1	1	9	2	1	1	25	2	12	2	7	2	1	1	1	1	1	1	3	6	1	0	0	0	1	1	30	1	1	2	2		1	1	1	7	0	3	0	0	1	1
1207	Ruashi	5	3	30	2	3	1	1	6	1	2	2	34	2	12	2	7	3	1	1	9	7	7	1	7	1	1	0	0	0	1	1	28	1	1	2	1	2	1	1	1	6	0	5	1	0	1	1
1208	Ruashi	5	3	27	2	3	1	1	8	2	2	2	32	2	10	2	2	3	1	1	8	6	6	1	4	2	1	0	0	0	1	1	40	2	1	5	1	2	1	1	1	3	0	2	0	0	1	1
1209	Ruashi	5	3	27	2	3	1	1	6	1	2	2	30	2	9	2	6	4	1	1	9	6	6	1	6	3	1	0	0	0	1	1	33	2	2	2	2		1	1	1	7	0	2	0	0	1	1
1210	Ruashi	5	3	36	3	3	1	1	2	1	1	1	40	3	8	2	7	2	2	1	4	2	2	1	3	4	1	0	0	0	1	1	33	2	1	5	2		1	1	1	7	0	2	0	0	1	1
1211	Ruashi	5	3	25	2	3	1	1	10	2	2	2	26	2	12	2	7	2	1	1	4	2	2	2			5	1	2	1	1	1	348	5	1	4	2		0			3	1	10	1	0	2		1
1212	Ruashi	5	3	20	2	3	1	1	11	2	1	1	25	2	10	2	7	2	1	1	3	1	1	1	6	3	1	0	0	0	1	1	33	2	1	4	1	2	1	1	1	7	0	3	0	0	1	1
1213	Ruashi	5	3	17	1	3	1	1	10	2	1	1	22	1	11	2	7	4	3	1	3	1	1	1	7	1	1	0	0	0	1	1	34	2	1	2	2		1	1	1	7	0	1	0	0	1	1
1214	Ruashi	5	3	28	2	3	1	1	13	3	6	3	32	2	13	3	6	4	1	1	5	2	2	1	4	3	1	4	1	0	1	1	49	2	1	2	2		1	1	1	3	0	3	0	0	1	1
1215	Ruashi	5	3	19	1	3	1	1	11	2	1	1	24	1	13	3		3	3	1	4	1	1	1	4	3	1	0	0	0	1	1	29	1	1	2	2		1	2		3	0	5	1	0	1	1
1216	Ruashi	5	3	19	1	3	1	1	5	1	1	1	27	2	12	2	6	3	1	1	4	1	1	1	4	4	1	0	0	0	1	1	38	2	1	2	2		1	1	1	6	0	3	0	0	1	1
1217	Ruashi	5	3	35	3	3	1	1	8	2	1	1	40	3	12	2	7	3	3	1	10	8	8	1	7	2	1	0	0	0	1	1	29	1	1	2	2		1	1	1	6	0	4	1	0	1	1
1218	Ruashi	5	3	37	3	3	1	1	9	2	2	2	43	3	12	2	2	4	2	1	7	7	5	1	6	3	1	0	0	0	1	1	33	2	1	2	1	2	1	1	1	3	0	2	0	0	1	1
1219	Ruashi	5	3	20	2	3	1	1	7	2	1	1	25	2	11	2	8	3	1	1	4	2	2	1	5	4	1	0	0	0	1	1	27	1	1	1	2		1	1	1	7	0	3	0	0	1	1
1220	Ruashi	5	3	19	1	3	1	1	10	2	7	2	22	1	8	2	7	2	3	1	3	1	1	1	4	3	1	0	0	0	1	1	33	2	1	2	2		1	1	1	7	0	4	1	0	1	1
1221	Ruashi	5	3	17	1	3	1	1	10	2	1	1	23	1	12	2	7	4	1	1	3	1	1	1	4	4	1	0	0	0	1	1	34	2	1	2	2		1	1	1	7	0	4	1	0	1	1
1222	Ruashi	5	3	19	1	3	1	1	9	2	2	2	26	2	12	2	7	3	1	1	4	2	2	1	4	4	1	0	0	0	1	1	35	2	1	2	2		1	1	1	7	0	3	0	0	1	1
1223	Ruashi	1	3	24	2	3	1	1	9	2	7	2	30	2	12	2	7	4	1	1	6	3	3	1	4	4	1	0	0	0	1	1	25	1	2	5	2		1	1	1	6	0	5	1	0	1	1
1224	Ruashi	1	3	34	2	3	1	1	10	2	3	2	39	3	12	2		2	3	1	7	6	6	1	7	3	1	4	2	1	1	1	303	5	2	3	2		1	2		3	1	2	0	0	2		1
1225	Ruashi	1	3	18	1	3	1	1	11	2	1	1	23	1	12	2	2	3	1	1	3	1	1	1	2	7	1	0	0	0	1	1	27	1	1	2	2	1	1	1	1	7	0	2	0	0	1	1
1226	Ruashi	1	3	18	1	3	1	1	11	2	1	1	23	1	11	2	7	2	3	1	3	1	1	1	6	3	1	0	0	0	1	1	26	1	1	5	2		1	1	1	6	0	3	0	0	1	1
1227	Ruashi	1	3	18	1	3	5	2	11	2	8	2		5		44		4	3	5	8	1	1	2			1	0	0	0	1	1	40	2	1	4	2		1	2		7	0	3	0	0	1	1
1228	Ruashi	1	3	20	2	3	1	1	8	2	1	1	24	1	12	2	6	4	2	1	5	3	3	1	6	2	1	0	0	0	1	1	22	1	2	4	2		1	1	1	7	0	3	0	1	1	1
1229	Ruashi	1	3	22	2	3	1	1	10	2	2	2	25	2	12	2	7	4	1	1	5	3	3	1	4	3	1	0	0	0	1	1	24	1	1	3	1	2	1	1	1	7	0	3	0	0	1	1
1230	Ruashi	1	3	32	2	3	1	1	12	2	2	2	40	3	12	2	4	4	1	1	7	7	5	1	5	3	1	0	0	0	1	1	33	2	2	88	2		1	3	1	7	0	2	0	0	1	1
1231	Ruashi	1	3	16	1	3	1	1	10	2	1	1	23	1	11	2	7	2	3	5	7	1	1	1	6	2	1	4	2	1	1	1	326	5	1	5	2		1	2		3	0	10	2	0	2		1
1232	Ruashi	1	3	25	2	3	1	1	9	2	1	1	28	2	12	2	7	4	1	1	5	3	3	1	6	3	1	0	0	0	1	1	33	2	1	2	2		1	1	1	6	0	6	1	0	1	1
1233	Ruashi	1	3	24	2	3	1	1	9	2	7	2	27	2	11	2	7	4	1	1	3	1	1	1	6	2	1	0	0	0	1	1	29	1	1	3	1	2	1	1	1	6	0	1	0	0	1	1
1234	Ruashi	1	3	40	3	3	1	1	4	1	1	1	46	4	12	2	6	4	2	1	11	9	9	1	8	1	1	0	0	0	1	1	35	2	1	6	2		1	7		2	0	2	0	0	1	1
1235	Ruashi	1	3	20	2	3	1	1	12	2	7	2	31	2	13	3	7	4	1	1	5	2	2	1	5	3	1	0	0	0	1	1	33	2	1	1	1	2	1	1	1	3	0	3	0	0	1	1
1236	Ruashi	1	3	22	2	3	1	1	12	2	1	1	30	2	13	3	7	4	1	1	3	1	1	1	5	3	1	4	1	0	1	1	53	2	1	2	2		1	1	1	7	0	3	0	0	1	1
1237	Ruashi	1	3	16	1	3	1	1	10	2	1	1	20	1	12	2	2	2	3	1	3	1	1	1	6	3	1	4	1	0	1	1	44	2	1	2	1	1	1	1	1	6	0	2	0	0	1	1
1238	Ruashi	1	3	36	3	3	1	1	12	2	1	1	38	3	12	2	7	4	2	1	5	5	5	1	2	7	1	4	1	0	1	1	39	2	1	2	2		1	1	1	3	0	5	1	0	1	1
1239	Ruashi	1	3	40	3	3	1	1	4	1	1	1	46	4	12	2	6	4	2	1	11	9	9	1	8	1	1	0	0	0	1	1	25	1	1	6	2		1	7		2	0	3	0	0	1	1
1240	Ruashi	1	3	20	2	3	1	1	12	2	1	1	29	2	12	2	6	4	2	1	8	1	1	1	6	2	1	0	0	0	1	1	37	2	1	5	2		1	1	3	7	0	4	1	1	1	1
1241	Ruashi	1	3	26	2	3	1	1	10	2	1	1	35	3	12	2	6	2	1	1	8	4	4	1	4	4	1	0	0	0	1	1	18	1	2	5	2		1	1	1	7	0	3	0	1	1	1
1242	Ruashi	1	3	19	1	3	1	1	8	2	1	1	25	2	12	2	7	3	3	1	3	1	1	2			1	0	0	0	1	1	34	2	1	2	2		0			2	0	3	0	0	1	1
1243	Ruashi	1	3	33	2	3	1	1	8	2	2	2	38	3	9	2	7	3	3	1	8	6	6	1	3	2	1	0	0	0	1	1	34	2	1	2	2		1	1	1	7	0	3	0	1	1	1
1244	Ruashi	1	3	28	2	3	1	1	9	2	7	2	36	3	7	2	1	3	1	1	2	3	3	2			1	0	0	0	1	1	23	1	1	2	1	2	1	1	1	6	0	3	0	0	1	1
1245	Ruashi	1	3	17	1	3	1	1	9	2	1	1	26	2	10	2	2	2	1	1	3	1	1	1	6	2	1	0	0	0	1	1	30	1	1	4	1	2	1	1	1	7	0	2	0	0	1	1
1246	Ruashi	1	3	23	2	3	1	1	10	2	1	1	28	2	12	2	7	4	1	1	5	3	3	1	5	3	1	0	0	0	1	1	35	2	1	5	2		1	1	1	7	0	3	0	0	1	1
1247	Ruashi	1	3	20	2	3	1	1	12	2	1	1	24	1	12	2	6	2	1	1	3	1	1	1	4	3	1	0	0	0	1	1	28	1	1	2	2		1	1	1	7	0	3	0	0	1	1
1248	Ruashi	1	3	26	2	3	1	1	7	2	1	1	35	3	10	2	7	1	1	1	5	3	3	1	3	5	1	0	0	0	1	1	29	1	1	4	1	2	1	1	1	7	0	2	0	0	1	1
1249	Ruashi	1	3	33	2	3	1	1	7	2	2	2	37	3	12	2	6	4	3	1	9	7	7	1	6	3	1	4	1	0	1	1	39	2	1	2	1	2	1	1	1	7	0	3	0	0	1	1
1250	Ruashi	1	3	21	2	3	1	1	8	2	2	2	30	2	12	2	7	3	1	1	6	2	2	1	6	2	1	0	0	0	1	1	33	2	1	2	1	2	1	1	1	6	0	3	0	0	1	1
1251	Ruashi	1	3	19	1	3	1	1	8	2	1	1	28	2	10	2	2	3	1	1	3	1	1	1	4	4	1	0	0	0	1	1	32	2	1	2	2		1	1	1	7	0	2	0	0	1	1
1252	Ruashi	1	3	23	2	3	1	1	10	2	2	2	29	2	11	2	6	3	1	1	5	2	2	1	4	3	1	0	0	0	1	1	38	2	1	3	2		1	1	1	3	0	3	0	0	1	1
1253	Ruashi	1	3	17	1	3	1	1	8	2	1	1	29	2	12	2	7	2	1	1	3	1	1	1	5	2	1	0	0	0	1	1	34	2	1	2	2		1	1	1	7	0	3	0	0	1	1
1254	Ruashi	1	3	22	2	3	1	1	9	2	1	1	29	2	10	2	6	2	1	1	4	2	2	1	4	2	1	0	0	0	1	1	30	1	1	2	2		1	1	1	7	0	4	1	0	1	1
1255	Ruashi	1	3	27	2	3	1	1	6	1	1	1	30	2	11	2	7	3	1	1	6	4	4	2			1	0	0	0	1	1	19	1	1	1	1	2	1	1	1	7	0	4	1	0	1	1
1256	Ruashi	1	3	39	3	3	1	1	12	2	7	2	47	4	13	3	7	4	2	1	13	8	8	1	8	1	1	0	0	0	1	1	22	1	1	2	2		1	1	1	3	0	3	0	0	1	1
1257	Ruashi	1	3	23	2	3	1	1	11	2	1	1	30	2	13	3	7	3	1	1	7	5	5	1	8	1	1	0	0	0	1	1	26	1	1	1	1	1	1	1	2	7	0	2	0	0	1	1
1258	Ruashi	1	3	23	2	3	1	1	7	2	1	1	31	2	8	2	8	1	1	1	6	4	4	2			1	0	0	0	1	1	22	1	1	1	1	2	1	1	1	7	0	1	0	0	1	1
1259	Ruashi	1	3	13	1	3	1	1	8	2	1	1	30	2	12	2	7	4	3	1	4	2	2	1	5	3	1	0	0	0	1	1	32	2	1	1	1	2	1	1	1	6	0	2	0	0	1	1
1260	Ruashi	1	3	30	2	3	1	1	12	2	2	2	35	3	12	2	7	4	1	1	8	6	6	1	5	1	1	0	0	0	1	1	21	1	1	1	1	2	1	1	1	7	0	2	0	0	1	1
1261	Ruashi	1	3	29	2	3	1	1	12	2	1	1	30	2	12	2	7	3	2	1	5	3	3	1	6	3	1	0	0	0	1	1	33	2	1	2	1	1	1	1	1	7	0	2	0	0	1	1
1262	Ruashi	1	3	18	1	3	1	1	8	2	1	1	24	1	11	2	7	3	3	5	3	1	1	1	6	1	1	4	1	0	1	1	39	2	1	1	2	1	0			7	0	4	1	0	1	1
1263	Ruashi	1	3	30	2	3	1	1	12	2	2	2	36	3	12	2	7	3	1	1	6	4	3	1	5	3	1	0	0	0	1	1	15	1	1	1	1	2	1	1	1	7	0	3	0	0	1	1
1264	Ruashi	1	3	21	2	3	1	1	10	2	1	1	24	1	12	2	2	2	1	1	3	1	1	1	7	2	1	0	0	0	1	1	16	1	1	1	1	2	1	1	1	2	0	3	0	0	1	1
1265	Ruashi	1	3	28	2	3	1	1	6	1	1	1	33	2	8	2	8	4	1	1	6	4	4	1	8	2	1	0	0	0	1	1	13	1	1	1	1	2	1	1	1	7	0	3	0	0	1	1
1266	Ruashi	1	3	28	2	3	1	1	12	2	1	1	32	2	13	3	6	4	1	1	4	2	2	1	4	4	1	5	1	0	1	1	43	2	1	4	2		1	1	1	7	0	5	1	0	1	1
1267	Ruashi	1	3	24	2	3	1	1	6	1	1	1	45	4	8	2	7	2	1	1	8	5	5	2			1	0	0	0	1	1	27	1	2	5	2		1	1	1	6	0	5	1	0	1	1
1268	Ruashi	1	1	26	2	3	3	2	9	2	1	1	33	2		44	2	2	3	5	3	3	3	2			1	0	0	0	1	1	30	1	1	4	2		0			7	0	5	1	0	1	1
1269	Ruashi	1	1	26	2	3	1	1	9	2	1	1	34	2	12	2	7	3	1	1	5	4	3	1	5	3	1	0	0	0	1	1	30	1	1	2	1	2	1	1	1	3	0	3	0	0	1	1
1270	Ruashi	1	3	29	2	3	1	1	10	2	7	2	35	3	12	2	2	2	2	1	3	3	3	1	5	4	1	0	0	0	1	1	22	1	1	2	1	2	1	1	1	7	0	2	0	0	1	1
1271	Ruashi	1	3	21	2	3	1	1	7	2	1	1	27	2	12	2	2	2	1	1	4	2	2	1	7	2	1	0	0	0	1	1	20	1	2	88	2		1	1	1	7	0	3	0	0	1	1
1272	Ruashi	1	3	27	2	3	1	1	12	2	2	2	32	2	12	2	7	4	2	1	6	4	4	2			1	0	0	0	1	1	23	1	1	1	1	2	1	1	1	7	0	3	0	0	1	1
1273	Ruashi	1	3	16	1	3	1	1	6	1	1	1	20	1	12	2	7	2	1	1	3	1	1	1	5	3	1	0	0	0	1	1	38	2	1	2	2		1	1	1	7	0	3	0	0	1	1
1274	Ruashi	1	3	34	2	3	1	1	12	2	2	2	39	3	12	2	4	4	2	1	7	7	7	1	6	4	1	0	0	0	1	1	33	2	1	2	1	1	1	1	1	6	0	2	0	0	1	1
1275	Ruashi	1	3	27	2	3	1	1	11	2	6	3	37	3	12	2	6	4	1	1	2	1	1	1	4	5	1	0	0	0	1	1	28	1	1	1	1	2	1	1	1	3	0	2	0	0	1	1
1276	Ruashi	1	3	22	2	3	1	1	5	1	1	1	27	2	11	2	2	3	2	1	6	2	2	1	4	3	1	0	0	0	1	1	25	1	1	5	1	2	1	1	1	7	0	3	0	0	1	1
1277	Ruashi	1	3	20	2	3	1	1	6	1	2	2	22	1	12	2	2	3	1	1	5	3	2	2			2	5	2	1	1	1	274	5	2	7	1	2	1	2		3	1	6	1	0	2		1
1278	Ruashi	1	3	32	2	3	1	1	8	2	2	2	38	3	12	2	7	4	1	1	7	5	5	2			2	5	1	0	1	1	24	1	1	4	2		0			7	1	5	1	0	1	1
1279	Ruashi	1	3	20	2	3	1	1	12	2	1	1	22	1	12	2	1	2	3	1	3	1	1	1	5	3	1	4	1	0	1	1	47	2	2	7	2		1	2		6	0	4	1	0	1	1
1280	Ruashi	1	3	16	1	3	1	1	9	2	1	1	25	2	12	2	7	1	1	1	4	1	1	1	6	1	1	0	0	0	1	1	38	2	1	4	2		1	1	1	3	0	5	1	0	1	1
1281	Ruashi	1	3	28	2	3	1	1	8	2	1	1	33	2	9	2	2	3	1	1	8	6	6	2			1	0	0	0	1	1	29	1	1	5	2		1	1	99	7	0	3	0	1	1	1
1282	Ruashi	5	3	24	2	3	1	1	12	2	7	2	30	2	13	3	6	4	1	1	3	1	1	1	6	3	1	0	0	0	1	1	32	2	1	4	2		1	1	1	7	0	4	1	0	1	1
1283	Ruashi	5	3	19	1	3	1	1	7	2	2	2	25	2	12	2	8	2	1	1	4	2	2	1	3	2	1	0	0	0	1	1	33	2	1	4	2		1	1	1	7	0	2	0	0	1	1
1284	Ruashi	5	3	23	2	3	1	1	8	2	1	1	30	2	10	2	7	4	1	1	7	3	3	1	3	5	1	0	0	0	1	1	30	1	1	5	2		1	1	1	7	0	2	0	0	1	1
1285	Ruashi	5	3	28	2	3	1	1	12	2	1	1	35	3	12	2	7	3	1	1	6	2	2	1	4	3	1	0	0	0	1	1	43	2	1	2	2		1	1	1	7	0	1	0	0	1	1
1286	Ruashi	5	3	20	2	3	1	1	8	2	1	1	25	2	9	2	7	2	1	1	5	1	1	1	5	3	1	0	0	0	1	1	32	2	1	4	2		1	1	1	7	0	1	0	0	1	1
1287	Ruashi	5	3	38	3	3	1	1	13	3	5	3	40	3	13	3	5	4	1	1	8	6	6	1	4	4	1	0	0	0	1	1	35	2	2	4	2		1	1	1	6	0	3	0	0	1	1
1288	Ruashi	5	3	19	1	3	1	1	8	2	2	2	22	1	10	2	2	3	1	1	3	1	1	1	4	3	1	0	0	0	1	1	30	1	1	2	2		1	1	1	7	0	2	0	0	1	1
1289	Ruashi	5	3	20	2	3	1	1	12	2	1	1	27	2	12	2	7	2	3	1	3	1	1	1	4	4	3	0	0	0	1	1	31	2	1	5	1	1	1	1	1	7	0	4	1	0	1	1
1290	Ruashi	5	3	31	2	3	1	1	12	2	1	1	41	3	12	2	6	4	1	1	5	3	3	1	2	6	1	4	2	1	1	1	304	5	2	4	2		1	1	2	7	1	4	1	0	2		1
1291	Ruashi	5	3	19	1	3	1	1	9	2	1	1	29	2	13	3	6	4	1	1	6	2	2	1	7	2	1	0	0	0	1	1	34	2	1	3	2		1	1	1	7	0	2	0	0	1	1
1292	Ruashi	5	3	29	2	3	1	1	12	2	2	2	33	2	12	2	7	4	1	1	6	3	3	1	5	3	1	0	0	0	1	1	33	2	1	3	2		1	1	1	3	0	2	0	0	1	1
1293	Ruashi	5	3	27	2	3	1	1	11	2	1	1	32	2	12	2	6	4	1	1	5	3	3	1	6	2	1	0	0	0	1	1	31	2	1	4	2		1	1	1	7	0	1	0	0	1	1
1294	Ruashi	5	3	23	2	3	1	1	6	1	7	2	33	2	10	2	6	3	1	1	8	5	6	1	8	1	1	0	0	0	1	1	58	2	1	4	2		1	1	1	6	0	3	0	0	1	1
1295	Ruashi	5	3	27	2	3	1	1	12	2	1	1	30	2	10	2	6	3	1	1	8	6	6	1	5	3	1	0	0	0	1	1	31	2	1	4	2		1	1	1	7	0	3	0	0	1	1
1296	Ruashi	5	3	28	2	3	1	1	8	2	7	2	32	2	11	2	7	3	1	1	9	5	4	1	6	3	1	0	0	0	1	1	31	2	1	4	2		1	1	1	7	0	5	1	0	1	1
1297	Ruashi	5	3	22	2	3	1	1	11	2	1	1	30	2	12	2	4	4	1	1	4	2	2	1	6	2	1	0	0	0	1	1	34	2	1	4	2		1	1	1	7	0	2	0	0	1	1
1298	Ruashi	5	3	41	3	3	1	1	9	2	1	1	45	4	12	2	7	3	1	1	10	10	8	1	6	3	1	0	0	0	1	1	32	2	1	5	2		1	1	1	7	0	1	0	0	1	1
1299	Ruashi	5	3	31	2	3	1	1	11	2	1	1	36	3	12	2	7	3	1	1	7	6	6	2			1	0	0	0	1	1	35	2	1	3	2		1	2		7	0	4	1	0	1	1
1300	Ruashi	5	3	18	1	3	1	1	10	2	1	1	25	2	13	3	6	4	1	1	3	1	1	1	3	5	1	0	0	0	1	1	31	2	1	4	2		1	1	1	7	0	3	0	0	1	1
1301	Ruashi	5	3	33	2	3	1	1	12	2	1	1	36	3	12	2	2	4	1	1	6	4	3	1	6	3	1	0	0	0	1	1	37	2	1	2	2		1	1	1	7	0	2	0	0	1	1
1302	Ruashi	5	3	29	2	3	1	1	11	2	1	1	37	3	12	2	7	3	1	1	6	3	3	1	4	3	1	0	0	0	1	1	31	2	1	4	2		1	1	1	7	0	1	0	0	1	1
1303	Ruashi	5	3	36	3	3	1	1	9	2	1	1	43	3	12	2	7	4	1	1	8	6	6	1	4	5	1	0	0	0	1	1	31	2	1	4	2		1	1	1	7	0	2	0	0	1	1
1304	Ruashi	5	3	20	2	3	1	1	8	2	1	1	26	2	12	2	6	3	1	1	7	1	1	1	5	3	1	0	0	0	1	1	30	1	1	4	2		1	1	1	6	0	4	1	0	1	1
1305	Ruashi	5	3	25	2	3	1	1	9	2	1	1	31	2	12	2	5	4	1	1	6	4	4	1	7	3	1	0	0	0	1	1	30	1	1	4	2		1	1	1	7	0	2	0	0	1	1
1306	Ruashi	5	3	20	2	3	1	1	10	2	1	1	25	2	11	2	2	3	1	1	6	2	3	1	6	2	1	4	1	0	1	1	43	2	1	4	2		1	1	1	6	0	3	0	0	1	1
1307	Ruashi	5	3	17	1	3	1	1	9	2	1	1	25	2	11	2	6	2	1	1	3	1	1	1	6	4	1	0	0	0	1	1	30	1	1	2	2		1	1	1	7	0	3	0	0	1	1
1308	Ruashi	5	3	26	2	3	1	1	10	2	2	2	32	2	13	3	6	3	1	1	5	3	3	2			1	0	0	0	1	1	31	2	1	4	2		1	1	1	6	0	1	0	0	1	1
1309	Ruashi	5	3	20	2	3	1	1	9	2	1	1	23	1	9	2	7	4	1	1	4	2	2	1	7	3	1	4	2	1	1	1	304	5	1	5	2		1	1	1	7	1	11	2	0	2		1
1310	Ruashi	5	3	20	2	3	1	1	6	1	2	2	30	2	12	2	7	4	1	1	4	1	1	1	4	3	1	0	0	0	1	1	32	2	1	2	2		1	1	1	7	0	1	0	0	1	1
1311	Ruashi	5	3	27	2	3	1	1	12	2	2	2	35	3	12	2	6	4	1	1	6	4	4	1	6	2	2	3	1	0	1	1	48	2	1	2	2		1	1	1	7	0	3	0	0	1	1
1312	Ruashi	1	3	25	2	3	1	1	12	2	1	1	31	2	12	2	7	4	1	1	5	2	2	1	4	3	1	0	0	0	1	1	36	2	1	4	2		1	1	1	7	0	2	0	0	1	1
1313	Ruashi	1	3	30	2	3	1	1	12	2	1	1	37	3	13	3	6	5	2	1	9	4	4	1	5	4	1	0	0	0	1	1	44	2	2	4	2		1	1	1	7	0	2	0	0	1	1
1314	Ruashi	1	3	37	3	3	1	1	12	2	1	1	40	3	13	3	7	4	1	1	8	5	5	1	6	4	1	0	0	0	1	1	40	2	1	4	2		1	1	1	7	0	3	0	0	1	1
1315	Ruashi	1	3	27	2	3	1	1	12	2	1	1	30	2	12	2	7	2	1	1	7	2	2	1	4	5	1	0	0	0	1	1	36	2	1	4	2		1	1	1	7	0	4	1	0	1	1
1316	Ruashi	1	3	39	3	3	1	1	8	2	1	1	42	3	12	2	2	4	2	1	10	7	7	1	7	3	1	0	0	0	1	1	38	2	2	4	2		1	1	1	7	0	1	0	0	1	1
1317	Ruashi	1	3	32	2	3	1	1	11	2	7	2	34	2	12	2	7	1	1	1	6	4	4	1	6	2	1	0	0	0	1	1	41	2	1	5	2		1	1	1	7	0	4	1	0	1	1
1318	Ruashi	1	3	19	1	3	1	1	11	2	7	2	30	2	12	2	7	3	3	1	3	1	2	1	4	3	1	0	0	0	1	1	38	2	1	5	2		1	1	1	6	0	3	0	0	1	1
1319	Ruashi	1	3	32	2	3	1	1	13	3	5	3	38	3	13	3		4	1	1	6	4	4	1	6	2	5	0	0	0	1	1	20	1	1	4	2		1	3	1	3	0	10	2	0	1	1
1320	Ruashi	1	3	30	2	3	1	1	12	2	7	2	33	2	12	2	7	4	1	1	6	4	4	1	4	5	1	0	0	0	1	1	41	2	1	4	2		1	1	2	3	0	3	0	0	1	1
1321	Ruashi	1	3	23	2	3	1	1	11	2	1	1	31	2	12	2	7	3	1	1	4	2	2	1	5	4	1	0	0	0	1	1	37	2	1	3	2		1	1	1	7	0	1	0	0	1	1
1322	Ruashi	1	3	25	2	3	1	1	12	2	1	1	28	2	10	2	7	4	1	1	5	3	3	1	4	2	1	0	0	0	1	1	27	1	1	4	2		1	1	1	7	0	2	0	0	1	1
1323	Ruashi	1	3	23	2	3	1	1	7	2	1	1	31	2	12	2	6	2	1	1	5	3	3	1	4	3	1	0	0	0	1	1	28	1	1	4	2		1	1	1	7	0	4	1	0	1	1
1324	Ruashi	1	3	23	2	3	1	1	11	2	2	2	28	2	12	2	7	4	1	1	4	2	2	1	6	2	1	0	0	0	1	1	28	1	2	4	2		1	1	1	7	0	4	1	0	1	1
1325	Ruashi	1	3	22	2	3	1	1	10	2	1	1	24	1	12	2	7	4	1	1	3	1	1	1	3	5	1	0	0	0	1	1	28	1	1	5	2		1	1	1	7	0	3	0	0	1	1
1326	Ruashi	1	3	24	2	3	1	1	9	2	7	2	28	2	11	2	7	3	1	1	4	2	2	1	4	4	1	0	0	0	1	1	30	1	1	3	2		1	1	1	7	0	3	0	0	1	1
1327	Ruashi	1	3	33	2	3	1	1	10	2	1	1	43	3	10	2	2	2	1	1	11	10	9	2			1	0	0	0	1	1	28	1	1	4	2		1	1	1	6	0	4	1	0	1	1
1328	Ruashi	1	3	22	2	3	1	1	12	2	7	2	27	2	13	3	7	4	1	1	3	1	1	1	6	3	1	0	0	0	1	1	34	2	1	5	2		1	1	1	7	0	3	0	0	1	1
1329	Ruashi	1	3	17	1	3	1	1	7	2	1	1	29	2	12	2	7	2	1	1	3	1	1	1	4	4	1	0	0	0	1	1	35	2	1	4	2		1	1	1	7	0	2	0	0	1	1
1330	Ruashi	1	3	28	2	3	1	1	13	3	1	1	34	2	13	3	7	4	1	1	5	3	3	1	3	3	1	0	0	0	1	1	35	2	2	4	2		1	1	1	6	0	1	0	0	1	1
1331	Ruashi	1	3	30	2	3	1	1	7	2	1	1	40	3	10	2	7	1	1	1	5	3	3	1	7	1	1	0	0	0	1	1	34	2	1	4	2		1	1	1	7	0	3	0	0	1	1
1332	Ruashi	1	3	19	1	3	1	1	8	2	1	1	23	1	11	2	7	3	1	1	3	1	1	1	4	2	1	0	0	0	1	1	39	2	1	4	2		1	1	1	7	0	4	1	0	1	1
1333	Ruashi	1	3	30	2	3	1	1	8	2	1	1	40	3	12	2	2	2	1	1	6	6	4	1	4	2	1	0	0	0	1	1	35	2	1	3	1	1	1	1	1	7	0	2	0	0	1	1
1334	Ruashi	1	3	32	2	3	1	1	6	1	1	1	35	3	8	2	7	2	1	1	7	5	5	1	5	2	1	0	0	0	1	1	33	2	1	3	2		1	1	1	7	0	5	1	0	1	1
1335	Ruashi	1	3	36	3	3	1	1	7	2	1	1	43	3	11	2	7	3	3	1	11	9	9	1	6	3	1	0	0	0	1	1	36	2	1	4	2		1	1	1	6	0	3	0	0	1	1
1336	Ruashi	1	3	25	2	3	1	1	8	2	1	1	30	2	11	2	7	3	1	1	6	2	2	1	5	4	1	0	0	0	1	1	34	2	1	4	2		1	1	1	6	0	1	0	0	1	1
1337	Ruashi	1	3	18	1	3	1	1	6	1	1	1	33	2	11	2	4	4	1	1	4	2	2	1	7	2	1	0	0	0	1	1	34	2	1	4	2		1	1	1	4	0	3	0	0	1	1
1338	Ruashi	1	3	36	3	3	1	1	10	2	1	1	45	4	12	2	6	3	3	1	7	6	5	1	6	3	1	0	0	0	1	1	30	1	1	4	1	1	1	1	1	7	0	3	0	0	1	1
1339	Ruashi	1	3	25	2	3	1	1	12	2	1	1	27	2	11	2	6	3	1	1	4	2	2	1	3	6	1	0	0	0	1	1	33	2	1	1	1	2	1	1	1	4	0	3	0	0	1	1
1340	Ruashi	1	3	23	2	3	1	1	12	2	1	1	30	2	12	2	6	3	3	1	4	2	2	1	6	3	1	0	0	0	1	1	30	1	1	5	1	1	1	1	1	7	0	3	0	0	1	1
1341	Ruashi	1	3	30	2	3	1	1	7	2	7	2	38	3	12	2	6	4	1	1	10	7	8	1	7	2	1	0	0	0	1	1	53	2	1	4	1	1	1	1	1	7	0	6	1	0	2	2
1342	Ruashi	1	3	22	2	3	1	1	11	2	7	2	32	2	13	3	7	4	1	1	8	3	3	1	5	4	1	0	0	0	1	1	31	2	1	2	2		1	1	1	7	0	3	0	0	1	1
1343	Ruashi	1	3	30	2	3	1	1	9	2	2	2	36	3	12	2	7	4	3	1	10	6	6	1	4	2	1	0	0	0	1	1	30	1	1	4	2		1	1	1	3	0	4	1	0	1	1
1344	Ruashi	1	3	28	2	3	1	1	8	2	1	1	32	2	11	2	7	4	1	1	8	5	5	2			1	0	0	0	1	1	34	2	1	4	1	2	1	1	1	7	0	2	0	0	1	1
1345	Ruashi	1	3	22	2	3	1	1	12	2	1	1	26	2	13	3	6	3	1	1	3	1	1	1	5	4	1	5	1	0	1	1	44	2	1	1	1	2	1	1	1	6	0	2	0	0	1	1
1346	Ruashi	1	3	34	2	3	1	1	8	2	1	1	36	3	12	2	7	2	1	1	8	6	6	1	6	4	1	0	0	0	1	1	31	2	1	5	1	1	1	1	1	7	0	2	0	0	1	1
1347	Ruashi	1	3	27	2	3	1	1	10	2	1	1	32	2	12	2	7	3	1	1	4	2	2	1	6	3	1	0	0	0	1	1	33	2	1	1	1	2	1	1	1	7	0	3	0	0	1	1
1348	Ruashi	1	3	26	2	3	1	1	12	2	1	1	30	2	12	2	6	3	1	1	4	1	1	1	3	5	1	0	0	0	1	1	33	2	1	4	2		1	1	1	2	0	5	1	0	1	1
1349	Ruashi	1	3	23	2	3	1	1	10	2	1	1	26	2	12	2	7	3	1	1	4	2	2	1	3	6	1	0	0	0	1	1	35	2	2	3	2		1	1	1	6	0	2	0	0	1	1
1350	Ruashi	1	3	18	1	3	1	1	10	2	1	1	20	1	11	2	2	3	1	1	4	1	1	1	6	3	1	0	0	0	1	1	33	2	1	4	2		1	1	1	6	0	3	0	0	1	1
1351	Ruashi	1	3	22	2	3	1	1	11	2	1	1	35	3	12	2	4	4	2	1	11	4	4	1	6	3	1	0	0	0	1	1	35	2	1	4	2		1	1	1	7	0	3	0	0	1	1
1352	Ruashi	5	3	24	2	3	1	1	11	2	2	2	31	2	12	2	6	3	2	1	4	3	2	1	3	4	1	0	0	0	1	1	27	1	2	2	1	2	1	1	1	7	0	3	0	0	1	1
1353	Ruashi	5	3	30	2	3	1	1	12	2	4	3	40	3	12	2	7	4	2	1	6	3	3	1	5	2	2	4	2	1	1	1	429	5	2	4	2		1	1	1	6	1	12	2	0	2		1
1354	Ruashi	5	3	21	2	3	1	1	8	2	1	1	26	2	12	2	6	3	1	1	5	3	3	1	6	3	1	0	0	0	1	1	32	2	1	2	2		1	1	2	7	0	2	0	0	1	1
1355	Ruashi	5	3	28	2	3	1	1	7	2	1	1	38	3	4	1	1	3	1	1	8	6	6	2			1	0	0	0	1	1	29	1	1	5	1	2	1	1	1	6	0	3	0	0	1	1
1356	Ruashi	5	3	23	2	3	1	1	12	2	1	1	29	2	12	2	4	4	2	1	6	1	1	1	6	4	1	0	0	0	1	1	32	2	2	88	2		1	1	1	4	0	2	0	0	1	1
1357	Ruashi	5	3	36	3	3	1	1	12	2	1	1	37	3	13	3	4	4	2	1	7	4	4	1	5	3	1	0	0	0	1	1	33	2	1	4	2		1	1	1	7	0	3	0	0	1	1
1358	Ruashi	5	3	23	2	3	1	1	12	2	1	1	29	2	13	3		4	2	1	6	1	1	1	4	5	1	4	1	0	1	1	38	2	1	2	2		1	1	1	7	0	3	0	0	1	1
1359	Ruashi	5	3	21	2	3	1	1	9	2	1	1	26	2	11	2	4	4	3	1	3	1	1	1	5	2	1	0	0	0	1	1	26	1	1	2	2		1	1	1	7	0	2	0	0	2	2
1360	Ruashi	5	3	20	2	3	1	1	8	2	1	1	25	2	11	2	7	3	2	1	6	3	3	1	5	3	1	0	0	0	1	1	29	1	2	4	2	1	1	1	1	2	0	4	1	0	1	1
1361	Ruashi	5	3	24	2	3	1	1	7	2	1	1	38	3	12	2	4	3	1	1	8	6	6	1	4	3	1	0	0	0	1	1	30	1	1	2	2		1	1	1	2	0	3	0	0	1	1
1362	Ruashi	5	3	29	2	3	1	1	10	2	2	2	32	2	12	2	6	4	1	1	4	5	5	1	8	2	1	0	0	0	1	1	38	2	1	1	1	2	1	1	1	7	0	3	0	0	1	1
1363	Ruashi	5	3	32	2	3	1	1	8	2	1	1	42	3	7	2	7	3	2	1	8	6	6	1	5	5	1	0	0	0	1	1	30	1	1	2	1	2	1	1	1	7	0	3	0	0	1	1
1364	Ruashi	1	3	18	1	3	1	1	8	2	8	2	29	2	11	2	7	3	2	1	3	1	1	1	6	4	1	7	1	0	1	1	37	2	1	4	2		1	1	1	6	0	3	0	0	1	1
1365	Ruashi	1	3	32	2	3	1	1	12	2	7	2	40	3	12	2	7	4	2	1	6	5	4	1	4	4	1	0	0	0	1	1	40	2	2	4	2		1	1	1	2	0	4	1	0	1	1
1366	Ruashi	1	3	27	2	3	1	1	13	3	1	1	31	2	13	3	7	5	2	1	3	1	1	1	4	3	1	0	0	0	1	1	35	2	1	4	2		1	1	1	7	0	3	0	0	1	1
1367	Ruashi	1	3	22	2	3	5	2	13	3	8	2	24	1	13	3	7	3	1	1	3	1	1	1	5	2	1	0	0	0	1	1	39	2	1	4	2		1	1	1	3	0	1	0	0	1	1
1368	Ruashi	1	3	20	2	3	1	1	10	2	1	1	31	2	10	2	7	3	1	1	5	3	3	1	6	1	1	0	0	0	1	1	34	2	1	2	2		1	1	1	7	0	2	0	0	1	1
1369	Ruashi	1	3	33	2	3	1	1	9	2	1	1	39	3	11	2	7	3	2	1	1	7	7	1	3	6	1	0	0	0	1	1	34	2	1	3	1	2	1	1	1	7	0	4	1	0	1	1
1370	Ruashi	1	3	26	2	3	1	1	9	2	1	1	35	3	11	2	7	2	1	1	4	2	2	1	3	5	1	0	0	0	1	1	17	1	1	4	2	2	0			7	0	3	0	0	1	1
1371	Ruashi	1	3	36	3	3	1	1	12	2	2	2	46	4	9	2	2	4	2	1	9	7	7	1	5	5	1	0	0	0	1	1	17	1	1	5	2		1	1	1	6	0	3	0	0	1	1
1372	Ruashi	1	3	29	2	3	1	1	11	2	2	2	30	2	12	2	7	4	2	1	7	6	6	1	6	3	1	0	0	0	1	1	17	1	1	4	1	2	0			7	0	3	0	0	1	1
1373	Ruashi	1	3	32	2	3	1	1	4	1	1	1	38	3	12	2	7	3	1	1	5	3	3	2			1	0	0	0	1	1	14	1	1	4	1	2	1	1	1	6	0	2	0	0	1	1
1374	Ruashi	1	3	27	2	3	1	1	6	1	2	2	30	2	10	2	7	3	1	1	7	5	5	1	7	3	1	0	0	0	1	1	20	1	1	2	1	2	1	1	1	7	0	3	0	0	1	1
1375	Ruashi	1	3	23	2	3	1	1	13	3	8	2	36	3	13	3	4	3	2	1	6	1	1	1	6	3	1	0	0	0	1	1	55	2	1	4	1	2	1	1	1	7	0	3	0	0	1	1
1376	Ruashi	1	3	19	1	3	1	1	11	2	1	1	22	1	12	2	2	3	1	1	3	1	1	1	8	1	1	0	0	0	1	1	33	2	1	1	1	2	1	2		7	0	4	1	0	1	1
1377	Ruashi	1	3	34	2	3	1	1	10	2	2	2	37	3	11	2	4	3	1	1	10	5	5	1	7	6	1	0	0	0	1	1	32	2	1	3	1	1	0			7	0	1	0	0	1	1
1378	Ruashi	1	3	29	2	3	1	1	10	2	1	1	33	2	12	2	7	3	2	1	6	4	4	1	3	6	1	0	0	0	1	1	32	2	1	4	1	2	1	1	1	7	0	2	0	0	1	1
1379	Ruashi	1	3	22	2	3	1	1	7	2	1	1	30	2	12	2	4	4	1	1	7	3	3	1	4	5	1	0	0	0	1	1	31	2	1	3	1	2	1	1	1	3	0	2	0	0	1	1
1380	Ruashi	1	3	25	2	3	1	1	12	2	1	1	38	3	12	2	1	3	1	1	2	3	3	1	3	6	1	0	0	0	1	1	34	2	1	3	1	1	1	1	1	6	0	4	1	0	1	1
1381	Ruashi	1	3	34	2	3	1	1	13	3	7	2	36	3	13	3	4	4	2	1	6	1	1	1	6	3	1	0	0	0	1	1	31	2	1	3	1	1	1	1	1	3	0	3	0	0	1	1
1382	Ruashi	1	3	27	2	3	1	1	12	2	1	1	29	2	12	2	7	2	1	1	5	3	3	1	1	8	1	0	0	0	1	1	31	2	1	1	1	1	1	1	1	7	0	4	1	0	1	1
1383	Ruashi	1	3	32	2	3	1	1	7	2	6	3		5	6	1	2	1	1	3	6	1	1	1	4	5	1	0	0	0	1	1	32	2	1	1	1	1	1	1	1	3	0	2	0	0	1	1
1384	Ruashi	1	3	24	2	3	1	1	9	2	1	1	33	2	11	2	7	3	1	1	7	3	3	1	5	4	1	0	0	0	1	1	31	2	1	1	1	1	0			7	1	1	0	0	1	1
1385	Ruashi	1	3	29	2	3	1	1	12	2	1	1	31	2	10	2	7	3	1	1	6	4	4	1	6	3	1	0	0	0	1	1	49	2	1	1	1	2	1	1	1	7	0	19	2	0	1	1
1386	Ruashi	1	3	18	1	3	1	1	7	2	1	1	22	1	11	2	6	3	2	1	4	3	2	1	3	4	1	0	0	0	1	1	41	2	1	1	1	1	1	1	1	7	0	1	0	0	1	1
1387	Ruashi	1	3	23	2	3	1	1	7	2	1	1	27	2	11	2	6	3	2	1	4	2	2	1	3	5	1	0	0	0	1	1	46	2	1	4	2	1	1	1	1	7	0	5	1	0	1	1
1388	Ruashi	1	3	23	2	3	1	1	12	2	1	1	34	2	13	3	7	4	2	1	5	2	1	1	5	4	1	0	0	0	1	1	46	2	2	4	2		1	1	1	7	0	1	0	0	1	1
1389	Ruashi	1	3	22	2	3	1	1	11	2	7	2		5	7	2	1	1	1	3	3	1	1	1	6	4	1	0	0	0	1	1	101	4	1	1	1	1	1	1	1	7	0	3	0	0	1	1
1390	Ruashi	1	3	21	2	3	1	1	9	2	1	1	27	2	12	2	4	2	1	3	3	1	1	2			1	7	1	0	1	1	33	2	1	1	1	2	1	1	1	3	0	3	0	0	1	1
1391	Ruashi	1	3	15	1	3	1	1	6	1	8	2	30	2	13	3	7	3	2	5	6	1	1	2			1	0	0	0	1	1	21	1	1	3	1	2	1	6		7	0	2	0	0	1	1
1392	Ruashi	1	3	17	1	3	1	1	5	1	1	1	25	2	11	2	6	2	1	1	3	1	1	1	3	5	1	0	0	0	1	1	25	1	2	4	2		1	1	1	7	0	2	0	0	1	1
1393	Ruashi	1	3	18	1	3	1	1	7	2	1	1	23	1	8	2	7	3	1	1	3	1	1	1	3	5	1	0	0	0	1	1	25	1	1	4	2	2	1	1	1	7	0	3	0	0	1	1
1394	Ruashi	1	3	26	2	3	1	1	9	2	2	2	30	2	12	2	7	3	2	1	3	1	1	1	4	5	1	0	0	0	1	1	25	1	2	3	1	2	1	1	1	7	0	2	0	0	1	1
1395	Ruashi	1	3	40	3	3	1	1	7	2	2	2	46	4	12	2	7	5	2	1	12	8	8	1	6	5	3	0	0	0	1	1	25	1	1	4	2		1	1	1	3	0	3	0	0	1	1
1396	Ruashi	1	3	18	1	3	1	1	4	1	2	2	32	2	9	2	4	2	2	1	5	1	1	1	9	1	1	7	1	0	1	1	24	1	1	3	2		1	1	1	7	0	2	0	0	1	1
1397	Ruashi	1	3	33	2	3	1	1	11	2	1	1	36	3	12	2	7	3	3	1	6	5	5	1	5	4	1	0	0	0	1	1	22	1	1	4	2		1	1	2	7	0	3	0	0	1	1
1398	Tshiamilemba	2	1	28	2	3	1	1	12	2	2	2	36	3	13	3	8	4	1	5	3	1	1	1	4	4	1	4	1	0	1	1	100	4	1	2	1	2	1	1	1	3	0	2	0	1	1	1
1399	Tshiamilemba	2	1	29	2	3	1	1	13	3	6	3	35	3	13	3	5	2	1	3	3	2	1	1	4	4	5	7	1	0	1	1	100	4	2	3	2		1	1	1	4	0	3	0	0	1	1
1400	Tshiamilemba	2	1	19	1	3	1	1	6	1	1	1	24	1	11	2	8	3	1	5	5	1	1	1	5	4	1	0	0	0	1	1	100	4	1	5	2	0	1	1	3	6	0	2	0	1	1	1
1401	Tshiamilemba	2	1	21	2	3	1	1	13	3	1	1	29	2	12	2	7	4	1	5	3	2	1	1	3	4	1	0	0	0	1	1	100	4	1	3	1	1	1	1	1	6	0	4	1	1	1	1
1402	Tshiamilemba	2	1	26	2	3	1	1	11	2	1	1	32	2	12	2	8	3	1	5	3	2	1	1	4	3	1	0	0	0	1	1	100	4	1	2	1	1	1	1	1	7	0	3	0	1	1	1
1403	Tshiamilemba	2	1	28	2	3	1	1	11	2	1	1	42	3	13	3	5	4	1	5	6	5	4	1	4	4	1	7	2	1	1	1	196	5	1	4	2	2	1	1	1	7	0	2	0	0	1		1
1404	Tshiamilemba	2	1	30	2	3	1	1	12	2	1	1	39	3	13	3	5	4	1	5	6	4	4	1	5	3	1	4	1	0	1	1	100	4	1	3	1	1	1	1	1	6	0	3	0	1	1	1
1405	Tshiamilemba	2	1	25	2	3	1	1	8	2	3	2	31	2	10	2	3	4	1	5	10	6	5	1	5	4	2	0	0	0	1	1	100	4	2	4	2	0	1	1	1	2	0	3	0	1	1	1
1406	Tshiamilemba	2	1	36	3	3	1	1	9	2	7	2	41	3	11	2	5	3	2	5	9	6	6	1	2	5	1	0	0	0	1	1	100	4	1	3	1	1	1	1	1	7	0	1	0	1	1	1
1407	Tshiamilemba	2	1	26	2	3	1	1	8	2	1	1	34	2	13	3	7	3	2	1	8	4	6	1	6	3	1	0	0	0	1	1	100	4	1	2	1	1	1	1	1	4	0	3	0	1	1	1
1408	Tshiamilemba	2	1	27	2	3	1	1	12	2	2	2	35	3	13	3	7	4	1	5	6	5	4	1	3	4	1	7	2	1	1	1	98	4	2	4	2	2	1	1	1	4	0	1	0	0	1		1
1409	Tshiamilemba	2	1	29	2	3	1	1	13	3	7	2	33	2	13	3	4	5	1	5	4	2	2	1	5	3	1	4	2	1	1	1	98	4	1	2	2	2	1	1	1	3	1	2	0	0	2		1
1410	Tshiamilemba	2	1	33	2	3	1	1	12	2	1	1	38	3	13	3	8	2	1	5	6	4	4	1	7	2	1	0	0	0	2	2	100	4	1	4	2		1	1	2	7	0	3	0	0	1	1
1411	Tshiamilemba	2	1	23	2	3	1	1	12	2	4	3	45	4	13	3	7	4	1	5	8	6	6	1	5	3	1	3	1	0	1	1	100	4	2	1	2	2	1	1	1	3	1	5	1	1	1	1
1412	Tshiamilemba	2	1	26	2	3	1	1	10	2	1	1	30	2	12	2	8	4	1	5	4	3	2	1	4	3	1	5	1	0	1	1	100	4	2	4	1	2	1	1	1	7	0	5	1	1	1	1
1413	Tshiamilemba	2	1	29	2	3	1	1	3	1	1	1	31	2	12	2	4	2	1	4	6	5	4	1	3	4	2	0	0	0	2	2	100	4	1	2	2		1	2		6	0	3	0	0	1	1
1414	Tshiamilemba	2	1	29	2	3	1	1	8	2	2	2	43	3	12	2	4	4	1	5	10	7	7	1	5	3	1	0	0	0	1	1	100	4	1	4	2	0	1	1	1	7	0	2	0	1	1	1
1415	Tshiamilemba	2	1	24	2	3	1	1	2	1	2	2	29	2	12	2	8	4	1	5	5	3	3	1	6	2	1	0	0	0	2	2	100	4	2	6	2	0	1	1	7	7	0	3	0	0	1	1
1416	Tshiamilemba	2	1	29	2	3	1	1	11	2	2	2	37	3	12	2	8	4	1	5	4	3	2	1	4	3	1	3	1	0	1	1	100	4	1	3	1	2	1	1	1	7	0	2	0	1	1	1
1417	Tshiamilemba	2	1	32	2	3	1	1	12	2	2	2	38	3	12	2	6	5	1	5	5	4	3	1	4	4	1	4	1	0	1	1	100	4	2	1	1	2	1	1	1	3	0	3	0	1	1	1
1418	Tshiamilemba	2	1	28	2	3	1	1	12	2	2	2	34	2	13	3	4	4	3	5	9	4	4	1	6	3	1	4	2	1	2	2	489	5	1	3	2	1	1	1	1	7	0	4	1	0	1		1
1419	Tshiamilemba	2	1	20	2	3	1	1	11	2	2	2	29	2	13	3	7	4	1	5	3	2	1	1	6	3	4	4	1	0	1	1	100	4	2	3	1	2	1	1	1	3	0	3	0	1	1	1
1420	Tshiamilemba	2	1	31	2	3	1	1	11	2	1	1	35	3	12	2	4	3	3	4	9	3	4	1	5	3	1	0	0	0	1	1	100	4	1	4	2	2	1	1	1	7	0	3	0	1	1	1
1421	Tshiamilemba	2	1	30	2	3	1	1	13	3	6	3	34	2	13	3	5	4	2	5	3	2	1	1	5	4	1	4	2	1	1	1	342	5	2	4	1	2	1	1	1	7	1	4	1	0	3		1
1422	Tshiamilemba	2	1	31	2	3	1	1	13	3	7	2	35	3	13	3	5	3	1	5	8	5	5	1	7	2	1	4	1	0	1	1	100	4	1	4	1	1	1	1	1	7	0	2	0	0	1	1
1423	Tshiamilemba	2	1	30	2	3	1	1	13	3	2	2	36	3	13	3	4	4	1	5	5	4	3	1	5	3	4	5	2	1	1	1	924	5	2	2	2	0	1	1	1	3	1	2	0	0	3		1
1424	Tshiamilemba	2	3	30	2	3	1	1	11	2	1	1	35	3	12	2	7	2	1	1	4	2	2	1	4	4	1	0	0	0	1	1	50	2	1	3	1	1	1	1	1	6	0	4	1	0	1	1
1425	Tshiamilemba	2	3	24	2	3	1	1	10	2	1	1	29	2	12	2	7	3	1	5	3	2	1	1	2	4	1	0	0	0	1	1	50	2	1	2	1	1	1	1	1	6	0	3	0	1	1	1
1426	Tshiamilemba	1	3	35	3	3	1	1	11	2	2	2	42	3	13	3	4	5	1	5	5	3	3	1	4	5	1	4	2	1	1	1	383	5	1	2	2	2	1	1	1	4	1	2	0	0	3		1
1427	Tshiamilemba	1	3	36	3	3	1	1	12	2	2	2	40	3	12	2	8	4	1	5	6	4	4	1	2	4	1	0	0	0	1	1	98	4	2	4	2	0	1	1	1	2	0	4	1	1	1	1
1428	Tshiamilemba	1	3	34	2	3	1	1	12	2	2	2	42	3	13	3	8	5	1	5	6	5	4	1	3	5	1	0	0	0	1	1	98	4	2	4	2	0	1	1	1	3	0	4	1	1	1	1
1429	Tshiamilemba	1	3	29	2	3	1	1	12	2	3	2	35	3	12	2	7	4	1	5	4	4	2	1	3	4	1	4	1	0	1	1	98	4	2	5	2	0	1	1	1	4	0	2	0	1	1	1
1430	Tshiamilemba	1	3	24	2	3	1	1	12	2	1	1	32	2	13	3	7	5	1	5	3	2	1	1	3	3	1	0	0	0	1	1	49	2	1	3	1	1	1	3	4	4	0	2	0	1	1	1
1431	Tshiamilemba	1	3	30	2	3	1	1	11	2	2	2	32	2	12	2	7	5	1	5	5	5	3	1	2	4	1	0	0	0	1	1	49	2	2	4	1	1	1	1	1	4	0	3	0	1	1	1
1432	Tshiamilemba	1	3	28	2	3	1	1	12	2	1	1	33	2	13	3	7	4	1	5	5	4	3	1	3	4	1	0	0	0	1	1	38	2	1	5	1	2	1	1	1	3	0	2	0	1	1	1
1433	Tshiamilemba	1	3	30	2	3	1	1	12	2	1	1	36	3	13	3	7	4	1	5	4	2	2	1	2	5	1	4	1	0	1	1	38	2	2	4	1	2	1	1	1	3	0	3	0	1	1	1
1434	Tshiamilemba	1	3	27	2	3	1	1	11	2	1	1	32	2	12	2	7	4	1	5	4	3	2	1	2	4	1	0	0	0	1	1	38	2	1	3	1	1	1	1	1	2	0	2	0	1	1	1
1435	Tshiamilemba	1	3	22	2	3	1	1	11	2	1	1	27	2	12	2	7	4	1	5	5	3	3	1	2	4	1	0	0	0	1	1	38	2	1	5	1	2	1	1	5	3	0	3	0	1	1	1
1436	Tshiamilemba	1	3	28	2	3	1	1	11	2	1	1	34	2	13	3	7	4	1	5	5	4	3	1	2	4	1	0	0	0	1	1	38	2	1	4	1	2	1	1	1	3	0	2	0	1	1	1
1437	Tshiamilemba	2	3	27	2	3	1	1	13	3	2	2	31	2	13	3	7	5	1	5	5	5	4	1	3	4	1	4	2	1	1	1	327	5	1	3	1	1	1	3	4	3	1	7	1	0	2		2
1438	Tshiamilemba	2	3	25	2	3	1	1	12	2	2	2	34	2	13	3	7	5	1	1	3	3	1	1	3	3	3	2	2	1	1	1	327	5	1	3	1	1	1	1	1	3	1	8	2	0	2		1
1439	Tshiamilemba	2	3	26	2	3	1	1	11	2	7	2	30	2	12	2	7	5	1	5	6	3	2	1	3	4	1	1	2	1	1	1	327	5	2	4	2	2	1	1	1	3	1	8	2	0	3		1
1440	Tshiamilemba	2	3	29	2	3	1	1	12	2	1	1	36	3	13	3	7	4	1	5	5	2	2	1	2	4	1	3	2	1	2	2	327	5	1	6	2	0	1	7		3	1	6	1	0	2		1
1441	Tshiamilemba	2	3	32	2	3	1	1	13	3	2	2	28	2	13	3	7	5	1	5	3	3	1	1	3	5	1	4	2	1	1	1	327	5	2	2	1	2	1	3	4	7	1	4	1	0	2		1
1442	Tshiamilemba	2	1	26	2	3	1	1	13	3	1	1	38	3	13	3	6	4	1	5	5	2	2	1	3	3	1	0	0	0	1	1	100	4	2	3	2		0			2	0	1	0	0	1	1
1443	Tshiamilemba	2	1	35	3	3	1	1	13	3	2	2	41	3	13	3	2	4	2	5	6	5	4	1	5	2	1	4	2	1	1	1	489	5	2	5	2		0			3	1	12	1	0	3		1
1444	Tshiamilemba	2	1	35	3	3	1	1	13	3	2	2	40	3	13	3	4	3	1	1	6	4	3	1	3	3	1	4	2	1	1	1	489	5	2	5	2		0			3	1	4	1	0	3		1
1445	Tshiamilemba	2	1	30	2	3	1	1	13	3	1	1	35	3	13	3	4	4	1	1	7	5	5	1	6	3	1	0	0	0	1	1	100	4	1	3	2		0			7	0	5	1	0	1	1
1446	Tshiamilemba	2	1	36	3	3	1	1	13	3	1	1	40	3	13	3	7	4	2	1	7	6	6	1	6	3	1	0	0	0	1	1	100	4	1	5	2		0			3	0	3	0	0	1	1
1447	Tshiamilemba	2	1	40	3	3	1	1	12	2	2	2	50	4	12	2	7	4	1	1	10	8	7	1	6	3	1	0	0	0	1	1	100	4	1	6	2		0			3	0	2	0	0	1	1
1448	Tshiamilemba	2	1	18	1	3	1	1	9	2	1	1	25	2	12	2	7	4	1	1	4	2	2	1	1	3	1	0	0	0	1	1	100	4	2	5	2		0			3	0	1	0	0	1	1
1449	Tshiamilemba	2	1	25	2	3	1	1	10	2	1	1	29	2	12	2	7	4	1	1	2	1	1	1	2	3	1	0	0	0	1	1	100	4	1	5	2		1	1	1	3	0	4	1	0	1	1
1450	Tshiamilemba	2	1	28	2	3	1	1	12	2	1	1	35	3	12	2	2	4	1	1	6	4	4	1	5	4	1	0	0	0	1	1	98	4	1	5	1	1	0			3	0	3	0	0	1	1
1451	Tshiamilemba	2	1	27	2	3	1	1	12	2	1	1	30	2	13	3	6	4	1	1	2	1	1	1	2	2	1	0	0	0	1	1	100	4	2	7	2		0			3	0	1	0	0	1	1
1452	Tshiamilemba	2	1	23	2	3	1	1	12	2	1	1	29	2	13	3	7	4	1	5	4	2	2	1	3	4	1	0	0	0	1	1	100	4	1	2	2		0			3	0	2	0	0	1	1
1453	Tshiamilemba	2	1	21	2	3	4	2	12	2	1	1	28	2	13	3	5	4	1	5	4	1	1	1	1	4	1	4	2	1	1	1	630	5	1	5	2	0	1	1	1	4	1	12	2	0	3		1
1454	Tshiamilemba	2	1	29	2	3	1	1	13	3	1	1	35	3	13	3	4	4	1	1	5	4	4	1	4	4	1	0	0	0	1	1	50	2	2	5	2		0			6	0	2	0	0	1	1
1455	Tshiamilemba	2	1	21	2	3	1	1	11	2	1	1	27	2	13	3	4	4	1	1	3	1	1	1	3	2	1	0	0	0	1	1	50	2	1	2	2		0			7	0	2	0	0	1	1
1456	Tshiamilemba	2	1	28	2	3	1	1	9	2	1	1	41	3	10	2	8	3	1	1	9	7	7	1	6	1	1	0	0	0	1	1	50	2	1	2	2		0			2	0	4	1	0	1	1
1457	Tshiamilemba	2	1	27	2	3	1	1	13	3	1	1	29	2	12	2	5	4	1	1	4	1	1	1	3	4	1	0	0	0	1	1	50	2	1	2	1	1	1	1	1	3	0	1	0	1	1	1
1458	Tshiamilemba	2	1	27	2	3	1	1	12	2	1	1	32	2	13	3	7	3	3	5	5	3	3	1	5	3	1	0	0	0	1	1	50	2	1	4	1	2	1	1	1	7	0	2	0	1	1	1
1459	Tshiamilemba	2	1	38	3	3	1	1	9	2	2	2		5	13	3	4	4	2	1	10	9	8	1	2	3	1	0	0	0	1	1	50	2	1	2	1	1	1	1	1	7	0	3	0	1	1	1
1460	Tshiamilemba	2	1	23	2	3	1	1	10	2	7	2	28	2	12	2	7	4	1	1	4	2	2	1	4	1	1	0	0	0	1	1	50	2	1	4	1	1	1	1	1	7	1	4	1	1	1	1
1461	Tshiamilemba	2	1	33	2	3	1	1	10	2	7	2	36	3	12	2	2	3	2	5	10	5	6	1	7	2	1	0	0	0	1	1	50	2	1	2	1	1	1	1	1	6	0	3	0	1	1	1
1462	Tshiamilemba	2	1	21	2	3	1	1	11	2	1	1	28	2	12	2	6	4	2	1	3	1	1	1	6	2	1	0	0	0	1	1	50	2	1	5	2		0			7	0	2	0	0	1	1
1463	Tshiamilemba	2	1	21	2	3	1	1	9	2	1	1	30	2		44	2	3	1	1	2	1	1	1	5	2	1	0	0	0	1	1	50	2	1	2	1	1	0			6	0	4	1	0	1	1
1464	Tshiamilemba	2	1	22	2	3	1	1	10	2	2	2	25	2	12	2	8	4	1	1	5	3	3	1	5	3	1	0	0	0	1	1	50	2	1	4	1	2	1	1	1	7	0	3	0	1	1	1
1465	Tshiamilemba	2	1	33	2	3	1	1	10	2	1	1	45	4	13	3	4	4	1	5	7	5	5	1	3	3	1	0	0	0	1	1	50	2	1	2	2		0			3	0	6	1	0	1	1
1466	Tshiamilemba	2	1	19	1	3	1	1	8	2	1	1	25	2	12	2	2	2	1	1	2	1	1	2			1	0	0	0	1	1	50	2	1	4	2		0			7	0	1	0	0	1	1
1467	Tshiamilemba	2	1	29	2	3	1	1	11	2	2	2	36	3	12	2	2	4	1	1	6	4	4	1	6	3	1	0	0	0	1	1	50	2	1	4	2		0			6	0	1	0	0	1	1
1468	Tshiamilemba	2	1	37	3	3	1	1	13	3	1	1	45	4	13	3	4	5	2	1	8	7	7	1	5	3	1	0	0	0	1	1	50	2	1	2	1	1	1	1	1	4	0	2	0	1	1	1
1469	Tshiamilemba	2	1	43	3	3	1	1	9	2	1	1	55	4	12	2	5	5	2	1	13	10	0	1	6	3	1	0	0	0	1	1	100	4	1	6	2		0			3	0	2	0	0	1	1
1470	Tshiamilemba	2	1	22	2	3	1	1	12	2	1	1	31	2	13	3	5	4	1	1	3	1	1	1	3	3	1	0	0	0	1	1	100	4	1	5	2		0			2	0	2	0	0	1	1
1471	Tshiamilemba	2	1	30	2	3	1	1	10	2	1	1	40	3	13	3	4	4	1	1	6	7	5	1	3	6	1	0	0	0	1	1	100	4	1	6	2		0			3	0	5	1	0	1	1
1472	Tshiamilemba	2	1	26	2	3	1	1	13	3	1	1	38	3	13	3	6	4	1	5	5	2	2	1	3	3	1	0	0	0	1	1	100	4	2	3	2		0			2	0	1	0	0	1	1
1473	Tshiamilemba	2	1	35	3	3	1	1	13	3	2	2	41	3	13	3	2	4	2	5	6	5	4	1	5	2	1	7	2	1	1	1	489	5	2	5	2		0			3	0	1	0	0	1		1
1474	Tshiamilemba	2	1	35	3	3	1	1	13	3	2	2	40	3	13	3	4	3	1	1	6	4	3	1	3	3	1	0	0	0	1	1	100	4	2	5	2		0			3	0	1	0	0	1	1
1475	Tshiamilemba	2	1	30	2	3	1	1	13	3	1	1	35	3	13	3	4	4	1	1	7	5	5	1	6	3	1	0	0	0	1	1	100	4	1	3	2		0			7	0	5	1	0	1	1
1476	Tshiamilemba	2	1	36	3	3	1	1	13	3	1	1	40	3	13	3	7	4	2	1	7	6	6	1	6	3	1	0	0	0	1	1	100	4	1	5	2		0			3	0	3	0	0	1	1
1477	Tshiamilemba	2	1	40	3	3	1	1	12	2	2	2	50	4	12	2	7	4	1	1	10	8	7	1	6	3	1	0	0	0	1	1	100	4	1	6	2		0			3	0	2	0	0	1	1
1478	Tshiamilemba	2	1	18	1	3	1	1	9	2	1	1	25	2	12	2	7	4	1	1	4	2	2	1	1	3	1	0	0	0	1	1	100	4	2	5	2		0			3	0	1	0	0	1	1
1479	Tshiamilemba	2	1	25	2	3	1	1	10	2	1	1	29	2	12	2	7	4	1	1	2	1	1	1	2	3	1	0	0	0	1	1	100	4	1	5	2		1	1	1	3	0	4	1	0	1	1
1480	Tshiamilemba	2	1	28	2	3	1	1	12	2	1	1	35	3	12	2	2	4	1	1	6	4	4	1	5	4	1	0	0	0	1	1	98	4	1	5	1	1	0			3	0	3	0	0	1	1
1481	Tshiamilemba	2	1	27	2	3	1	1	12	2	1	1	30	2	13	3	6	4	1	1	2	1	1	1	2	2	1	4	2	1	1	1	98	4	2	7	2		0			3	1	21	2	0	2		1
1482	Tshiamilemba	2	1	23	2	3	1	1	12	2	1	1	29	2	13	3	7	4	1	5	4	2	2	1	3	4	1	0	0	0	1	1	100	4	1	2	2		0			3	0	2	0	0	1	1
1483	Tshiamilemba	2	1	21	2	3	4	2	12	2	1	1	28	2	13	3	5	4	1	5	4	1	1	1	1	4	1	0	0	0	1	1	100	4	1	5	2	0	1	1	1	4	0	1	0	1	1	1
1484	Tshiamilemba	2	1	29	2	3	1	1	13	3	1	1	35	3	13	3	4	4	1	1	5	4	4	1	4	4	1	0	0	0	1	1	50	2	2	5	2		0			6	0	2	0	0	1	1
1485	Tshiamilemba	2	1	21	2	3	1	1	11	2	1	1	27	2	13	3	4	4	1	1	3	1	1	1	3	2	1	0	0	0	1	1	50	2	1	2	2		0			7	0	2	0	0	1	1
1486	Tshiamilemba	2	1	28	2	3	1	1	9	2	1	1	41	3	10	2	8	3	1	1	9	7	7	1	6	1	1	0	0	0	1	1	50	2	1	2	2		0			2	0	4	1	0	1	1
1487	Tshiamilemba	2	1	27	2	3	1	1	13	3	1	1	29	2	12	2	5	4	1	1	4	1	1	1	3	4	1	0	0	0	1	1	50	2	1	2	1	1	1	1	1	3	0	1	0	1	1	1
1488	Tshiamilemba	2	1	27	2	3	1	1	12	2	1	1	32	2	13	3	7	3	3	5	5	3	3	1	5	3	1	0	0	0	1	1	50	2	1	4	1	2	1	1	1	7	0	2	0	1	1	1
1489	Tshiamilemba	2	1	38	3	3	1	1	9	2	2	2		5	13	3	4	4	2	1	10	9	8	1	2	3	1	0	0	0	1	1	50	2	1	2	1	1	1	1	1	7	0	3	0	1	1	1
1490	Tshiamilemba	2	1	23	2	3	1	1	10	2	7	2	28	2	12	2	7	4	1	1	4	2	2	1	4	1	1	0	0	0	1	1	50	2	1	4	1	1	1	1	1	7	1	4	1	1	1	1
1491	Tshiamilemba	2	1	33	2	3	1	1	10	2	7	2	36	3	12	2	2	4	2	5	10	5	6	1	7	2	1	0	0	0	1	1	50	2	1	2	1	1	1	1	1	6	0	3	0	1	1	1
1492	Tshiamilemba	2	1	21	2	3	1	1	11	2	1	1	28	2	12	2	6	4	2	1	3	1	1	1	6	2	1	0	0	0	1	1	50	2	1	5	2		0			7	0	2	0	0	1	1
1493	Tshiamilemba	2	1	21	2	3	1	1	9	2	1	1	30	2		44	2	3	1	1	2	1	1	1	5	2	1	0	0	0	1	1	50	2	1	2	1	1	0			6	0	4	1	0	1	1
1494	Tshiamilemba	2	1	22	2	3	1	1	10	2	2	2	25	2	12	2	8	4	1	1	5	3	3	1	5	3	1	0	0	0	1	1	50	2	1	4	1	2	1	1	1	7	0	3	0	1	1	1
1495	Tshiamilemba	2	1	33	2	3	1	1	10	2	1	1	45	4	13	3	4	4	1	5	7	5	5	1	3	3	1	0	0	0	1	1	50	2	1	2	2		0			3	0	6	1	0	1	1
1496	Tshiamilemba	2	1	26	2	3	1	1	10	2	1	1	34	2	12	2	7	1	1	1	5	3	3	1	6	3	1	0	0	0	1	1	50	2	1	5	2		0			7	0	2	0	0	1	1
1497	Tshiamilemba	2	1	21	2	3	1	1	10	2	1	1	29	2	12	2	2	4	1	1	3	2	2	1	7	1	1	0	0	0	1	1	100	4	1	2	2		0			3	0	6	1	0	1	1
1498	Tshiamilemba	2	1	24	2	3	1	1	13	3	1	1	32	2	13	3	4	4	1	1	2	1	1	1	5	4	1	0	0	0	1	1	100	4	1	4	2		0			7	0	1	0	0	1	1
1499	Tshiamilemba	2	1	32	2	3	1	1	12	2	1	1	40	3	13	3	4	4	2	1	6	5	5	1	8	1	1	0	0	0	1	1	100	4	1	4	2		0			6	0	1	0	0	1	1
1500	Tshiamilemba	2	1	20	2	3	1	1	10	2	1	1	25	2	12	2	2	4	1	1	2	1	1	1	4	2	1	0	0	0	1	1	100	4	1	2	1	1	1	1	1	4	0	2	0	1	1	1
1501	Vangu	2	1	28	2	3	1	1	5	1	3	2	39	3	5	1	3	4	2	1	8	5	5	1	7	3	1	0	0	0	1	1	34	2	1	1	1	2	1	1	4	6	0	4	1	0	1	1
1502	Vangu	2	1	30	2	3	1	1	11	2	1	1	40	3	13	3	6	3	1	1	5	4	3	1	7	1	1	0	0	0	1	1	34	2	1	4	2	0	1	1	1	7	0	3	0	0	2	2
1503	Vangu	2	1	40	3	3	1	1	6	1	3	2	42	3	1	1	7	4	1	1	8	6	6	1	4	2	1	7	2	1	1	1	295	5	1	1	2	0	1	1	4	3	1	3	0	0	2		2
1504	Vangu	2	1	33	2	3	1	1	3	1	1	1	42	3	6	1	5	4	2	1	8	6	6	1	6	2	1	0	0	0	1	1	34	2	1	6	2	2	1	1	4	6	0	1	0	0	1	1
1505	Vangu	2	1	38	3	3	1	1	9	2	1	1	42	3	11	2	4	3	1	1	8	7	6	1	6	3	1	0	0	0	1	1	34	2	1	3	1	1	1	1	6	7	0	3	0	0	1	1
1506	Vangu	2	1	29	2	3	1	1	7	2	2	2	38	3	10	2	2	2	1	1	6	5	4	1	2	4	1	0	0	0	1	1	34	2	1	3	2	0	1	1	4	7	0	3	0	0	1	1
1507	Vangu	2	1	23	2	3	1	1	1	1	1	1	31	2	6	1	4	2	3	1	4	4	2	1	6	3	1	0	0	0	1	1	34	2	1	5	1	2	1	1	4	7	0	2	0	0	1	1
1508	Vangu	2	1	32	2	3	1	1	5	1	1	1	40	3	6	1	7	4	2	1	10	7	7	1	4	3	1	0	0	0	1	1	34	2	1	4	1	1	1	1	4	7	0	3	0	0	1	1
1509	Vangu	2	1	28	2	3	1	1	6	1	2	2	30	2	9	2	6	5	2	1	9	4	4	1	6	3	1	0	0	0	1	1	34	2	1	4	1	1	1	1	1	7	0	3	0	0	1	1
1510	Vangu	2	1	29	2	3	1	1	5	1	7	2	38	3	6	1	6	3	1	1	6	4	4	1	6	2	1	0	0	0	1	1	34	2	1	2	1	1	1	1	4	7	0	3	0	0	1	1
1511	Vangu	2	1	33	2	3	1	1	3	1	1	1	40	3	6	1	5	2	2	1	8	6	6	1	6	2	1	0	0	0	1	1	34	2	1	2	1	1	1	1	4	3	0	2	0	0	1	1
1512	Vangu	2	1	28	2	3	1	1	5	1	1	1	38	3	6	1	2	3	1	1	3	2	2	1	6	3	1	0	0	0	1	1	34	2	1	1	1	1	1	1	1	6	0	2	0	0	1	1
1513	Vangu	2	1	32	2	3	1	1	5	1	1	1	40	3	6	1	7	3	2	1	10	7	7	1	4	3	1	0	0	0	1	1	34	2	1	4	1	1	1	1	1	7	0	2	0	0	1	1
1514	Vangu	2	1	26	2	3	1	1	13	3	6	3	32	2	13	3	7	4	1	1	3	1	1	1	5	2	5	0	0	0	1	1	34	2	1	1	1	1	1	1	1	3	0	2	0	0	1	1
1515	Vangu	2	1	28	2	3	1	1	6	1	1	1	48	4	6	1	6	4	3	1	3	1	1	1	6	1	1	0	0	0	1	1	34	2	2	7	2	2	1	1	1	6	0	2	0	0	1	1
1516	Vangu	2	1	19	1	3	1	1	9	2	1	1	27	2	11	2	6	4	1	1	4	1	1	2			1	0	0	0	1	1	34	2	2	5	2	0	1	1	1	3	0	2	0	0	1	1
1517	Vangu	2	1	17	1	3	1	1	11	2	1	1	21	1	13	3		4	3	1	5	1	1	1	3	6	1	0	0	0	1	1	34	2	1	4	1	2	0			7	0	2	0	0	1	1
1518	Vangu	2	1	37	3	3	1	1	1	1	1	1	42	3	6	1	6	1	1	1	4	7	6	1	8	1	1	0	0	0	1	1	34	2	1	4	1	2	1	1	1	7	0	2	0	0	1	1
1519	Vangu	2	1	23	2	3	1	1	1	1	1	1	30	2	1	1	8	2	1	1	4	2	2	1	3	6	1	0	0	0	1	1	34	2	1	5	2	0	0			7	0	2	0	0	1	1
1520	Vangu	2	1	23	2	3	1	1	6	1	2	2	29	2	6	1	7	4	1	1	5	2	3	1	2	4	1	0	0	0	1	1	34	2	1	88	1	2	1	1	1	6	0	2	0	0	1	1
1521	Vangu	2	1	25	2	3	1	1	1	1	2	2	40	3	6	1	7	4	1	1	6	6	6	2			1	0	0	0	1	1	34	2	1	4	1	2	1	1	1	7	0	2	0	0	1	1
1522	Vangu	2	1	30	2	3	1	1	11	2	1	1	40	3	13	3	6	4	1	1	5	4	3	1	7	1	1	0	0	0	1	1	34	2	1	4	2	1	1	1	1	7	0	2	0	0	1	1
1523	Vangu	2	1	29	2	3	1	1	3	1	3	2	37	3	6	1	6	4	1	1	8	6	6	1	4	5	1	0	0	0	1	1	34	2	2	6	1	1	1	1	1	3	0	2	0	0	1	1
1524	Vangu	2	1	26	2	3	1	1	1	1	1	1	31	2	3	1	7	2	1	1	5	4	3	1	6	3	1	0	0	0	1	1	34	2	1	2	1	1	1	1	1	3	0	2	0	0	1	1
1525	Vangu	2	1	34	2	3	1	1	1	1	7	2	43	3	6	1	4	3	1	1	9	7	7	1	8	1	1	0	0	0	1	1	34	2	1	1	1	1	1	1	1	6	0	2	0	0	1	1
1526	Vangu	2	1	23	2	3	1	1	6	1	2	2	29	2	6	1	7	4	1	1	5	2	3	1	2	4	1	0	0	0	1	1	34	2	1	1	1	1	1	1	1	6	0	2	0	0	1	1
1527	Vangu	2	1	36	3	3	1	1	5	1	2	2	41	3	7	2	7	3	1	1	9	7	7	1	9	1	1	0	0	0	1	1	34	2	1	5	2	0	1	1	1	3	0	2	0	0	1	1
1528	Vangu	2	1	23	2	3	1	1	3	1	1	1	30	2	6	1	4	3	1	1	3	2	2	2			1	0	0	0	1	1	34	2	1	1	1	2	1	1	1	6	0	2	0	0	1	1
1529	Vangu	2	1	22	2	3	1	1	3	1	1	1	29	2	6	1	3	1	1	1	3	1	1	1	3	4	1	0	0	0	1	1	34	2	1	4	2	1	1	1	1	6	0	2	0	0	1	1
1530	Vangu	2	1	35	3	3	1	1	3	1	1	1	47	4	6	1	6	2	2	1	8	6	6	1	6	3	1	0	0	0	1	1	34	2	1	4	1	2	1	1	1	7	0	2	0	0	1	1
1531	Vangu	2	1	24	2	3	1	1	9	2	1	1	33	2	6	1	7	4	1	1	3	1	1	1	3	6	1	0	0	0	1	1	34	2	1	1	1	1	1	1	1	6	0	3	0	0	1	1
1532	Vangu	2	1	27	2	3	1	1	6	1	1	1	42	3	6	1	2	4	1	1	3	2	2	1	5	4	1	0	0	0	1	1	34	2	1	1	1	1	1	1	1	6	0	2	0	0	1	1
1533	Vangu	2	1	27	2	3	1	1	11	2	7	2	36	3	12	2	6	5	3	1	8	4	4	1	3	6	1	0	0	0	1	1	34	2	1	5	2	0	0			7	0	1	0	0	1	1
1534	Vangu	2	1	25	2	3	1	1	1	1	2	2	30	2	6	1	8	3	2	1	10	5	5	1	6	9	1	0	0	0	1	1	34	2	1	1	1	1	1	1	1	6	0	2	0	0	1	1
1535	Vangu	2	1	18	1	3	1	1	4	1	1	1	37	3	6	1	4	3	2	1	3	1	1	1	3	3	1	0	0	0	1	1	34	2	1	6	1	1	0			3	0	2	0	0	1	1
1536	Vangu	2	1	34	2	3	1	1	3	1	2	2	38	3	5	1	7	2	1	1	5	3	3	1	9	1	1	0	0	0	1	1	34	2	1	4	2		1	1	1	7	0	2	0	0	1	1
1537	Vangu	2	1	34	2	3	1	1	3	1	2	2	36	3	1	1	7	2	1	1	5	3	3	1	9	1	1	0	0	0	1	1	34	2	1	4	2		1	1	1	7	0	3	0	0	1	1
1538	Vangu	2	1	25	2	3	1	1	11	2	1	1	30	2	12	2	4	4	1	1	4	2	2	1	6	2	1	0	0	0	1	1	34	2	1	4	2		1	1	1	7	0	2	0	0	1	1
1539	Vangu	2	1	19	1	3	1	1	9	2	1	1	45	4	12	2	7	3	1	1	10	10	8	1	6	3	1	0	0	0	1	1	32	2	1	5	2		1	1	1	7	0	1	0	0	1	1
1540	Vangu	2	1	28	2	3	1	1	11	2	1	1	36	3	12	2	7	3	1	1	7	6	6	2			1	0	0	0	1	1	35	2	1	3	2		1	2		7	0	4	1	0	1	1
1541	Vangu	2	1	33	2	3	1	1	10	2	1	1	25	2	13	3	6	4	1	1	3	1	1	1	3	5	1	0	0	0	1	1	31	2	1	4	2		1	1	1	7	0	3	0	0	1	1
1542	Vangu	2	1	30	2	3	1	1	12	2	1	1	36	3	12	2	2	4	1	1	6	4	3	1	6	3	1	0	0	0	1	1	37	2	1	2	2		1	1	1	7	0	2	0	0	1	1
1543	Vangu	2	1	26	2	3	1	1	8	2	1	1	28	2	10	2	2	3	1	1	3	1	1	1	4	4	1	0	0	0	1	1	32	2	1	2	2		1	1	1	7	0	2	0	0	1	1
1544	Vangu	2	1	22	2	3	1	1	10	2	2	2	29	2	11	2	6	3	1	1	5	2	2	1	4	3	1	0	0	0	1	1	38	2	1	3	2		1	1	1	3	0	3	0	0	1	1
1545	Vangu	2	1	29	2	3	1	1	8	2	1	1	29	2	12	2	7	2	1	1	3	1	1	1	5	2	1	0	0	0	1	1	34	2	1	2	2		1	1	1	7	0	3	0	0	1	1
1546	Vangu	2	1	27	2	3	1	1	9	2	1	1	29	2	10	2	6	2	1	1	4	2	2	1	4	2	1	0	0	0	1	1	30	1	1	2	2		1	1	1	7	0	4	1	0	1	1
1547	Vangu	2	1	36	3	3	1	1	6	1	1	1	30	2	11	2	7	3	1	1	6	4	4	2			1	0	0	0	1	1	19	1	1	1	1	2	1	1	1	7	0	4	1	0	1	1
1548	Vangu	2	1	19	1	3	1	1	11	2	8	2	23	1	13	3	4	4	3	4	12	1	1	1	7	3	1	5	1	0	1	1	47	2	1	4	2		1	1	1	7	0	1	0	0	1	1
1549	Vangu	2	1	23	2	3	1	1	8	2	1	1	34	2	10	2	4	3	2	1	6	3	2	1	6	3	1	5	1	0	1	1	22	1	1	6	2		1	1	1	7	0	3	0	0	1	1
1550	Vangu	2	1	23	2	3	1	1	11	2	1	1	34	2	12	2	4	3	2	1	5	1	1	1	6	3	1	5	1	0	1	1	22	1	1	6	2		1	1	1	7	0	3	0	0	1	1
1551	Vangu	2	1	20	2	3	1	1	12	2	1	1	31	2	12	2	4	3	2	1	4	1	1	1	5	3	1	5	1	0	1	1	22	1	1	6	2		1	1	1	7	0	2	0	0	1	1
1552	Vangu	2	1	33	2	3	1	1	9	2	1	1	39	3	11	2	4	3	2	1	10	7	7	2			1	0	0	0	1	1	13	1	1	6	2		1	1	1	7	0	2	0	0	1	1
1553	Vangu	2	1	30	2	3	1	1	8	2	2	2	42	3	11	2	4	3	2	1	8	6	6	1	8	1	1	0	0	0	1	1	12	1	1	6	2		1	1	1	7	0	1	0	0	1	1
1554	Vangu	2	1	24	2	3	1	1	10	2	1	1	32	2	12	2	4	3	2	1	4	2	2	1	5	4	1	0	0	0	1	1	12	1	1	6	2		1	1	1	7	0	2	0	0	1	1
1555	Vangu	2	1	30	2	3	1	1	9	2	1	1	38	3	10	2	6	2	1	1	8	5	5	1	4	2	1	0	0	0	1	1	39	2	1	4	1	2	1	1	1	7	0	2	0	0	1	1
1556	Vangu	2	1	32	2	3	1	1	8	2	1	1	40	3	11	2	7	3	1	1	8	5	5	1	5	2	1	0	0	0	1	1	40	2	1	4	2		1	1	1	7	0	6	1	0	1	1
1557	Vangu	2	1	22	2	3	1	1	9	2	2	2	29	2	12	2	4	4	1	1	3	1	1	2			1	7	1	0	1	1	15	1	1	2	1	2	1	1	1	3	0	3	0	0	1	1
1558	Vangu	2	1	34	2	3	1	1	6	1	4	3	40	3	9	2	4	4	2	1	7	3	1	1	3	6	1	0	0	0	1	1	38	2	1	1	2		1	3	1	7	0	2	0	0	1	1
1559	Vangu	2	1	38	3	3	1	1	7	2	7	2	48	4	8	2	4	1	2	1	8	9	6	2			1	0	0	0	1	1	38	2	1	4	1	2	1	1	1	7	0	2	0	0	1	1
1560	Vangu	2	1	36	3	3	1	1	8	2	1	1	41	3	12	2	4	4	2	1	8	6	6	1	7	3	1	0	0	0	1	1	38	2	1	4	1	1	1	1	1	7	0	3	0	0	1	1
1561	Vangu	2	1	16	1	3	1	1	4	1	2	2	34	2	9	2	4	2	2	1	5	1	1	1	9	1	1	7	1	0	1	1	38	2	1	3	2		1	1	1	7	0	4	1	0	1	1
1562	Vangu	2	1	33	2	3	1	1	11	2	1	1	36	3	12	2	4	3	3	1	9	5	5	1	5	4	1	0	0	0	1	1	38	2	1	2	1	2	1	1	1	7	0	2	0	0	1	1
1563	Vangu	2	1	18	1	3	1	1	10	2	1	1	27	2	12	2	7	4	2	1	3	1	1	1	5	4	1	0	0	0	1	1	13	1	1	4	1	2	1	1	1	6	0	1	0	0	1	1
1564	Vangu	2	1	20	2	3	1	1	9	2	1	1	34	2	9	2	4	3	2	1	7	2	2	1	7	3	1	0	0	0	1	1	15	1	1	1	1	1	1	1	1	7	0	3	0	0	1	1
1565	Vangu	2	1	27	2	3	1	1	11	2	2	2	35	3	11	2	7	3	2	1	5	3	3	1	6	3	1	0	0	0	1	1	38	2	1	4	2		1	1	2	7	0	2	0	0	1	1
1566	Vangu	2	1	19	1	3	1	1	8	2	7	2	27	2	12	2	2	3	1	1	4	2	2	1	5	6	1	0	0	0	1	1	44	2	1	3	2		1	1	1	7	0	3	0	0	1	1
1567	Vangu	2	1	23	2	3	1	1	4	1	1	1	35	3	8	2	4	1	2	1	4	3	1	1	4	3	2	0	0	0	1	1	38	2	1	4	2		1	3	4	6	0	3	0	0	1	1
1568	Vangu	2	1	36	3	3	1	1	6	1	2	2	43	3	8	2	4	4	2	1	12	7	6	1	7	2	1	0	0	0	1	1	38	2	1	3	2		1	1	6	7	1	2	0	0	1	1
1569	Vangu	2	1	27	2	3	1	1	2	1	1	1	54	4	8	2	4	2	2	1	5	4	3	1	6	3	1	0	0	0	1	1	38	2	1	4	2		1	1	1	7	0	3	0	0	1	1
1570	Vangu	2	1	28	2	3	1	1	9	2	2	2	36	3	11	2	4	4	2	1	8	6	6	1	5	4	1	0	0	0	1	1	15	1	1	4	2	2	1	1	1	7	0	3	0	0	1	1
1571	Vangu	2	1	25	2	3	1	1	6	1	1	1	34	2	9	2	4	1	1	1	7	5	5	1	4	5	1	0	0	0	1	1	10	1	1	2	1	1	1	1	1	7	0	3	0	0	1	1
1572	Vangu	2	1	25	2	3	1	1	8	2	7	2	35	3	9	2	4	3	2	1	7	4	3	1	6	2	1	0	0	0	1	1	38	2	1	4	1	1	1	1	1	7	0	3	0	0	1	1
1573	Vangu	2	1	37	3	3	1	1	13	3	4	3	37	3	13	3	4	4	2	1	6	4	4	1	4	3	1	0	0	0	1	1	38	2	2	3	2		1	1	1	3	0	3	0	0	1	1
1574	Vangu	2	1	37	3	3	1	1	3	1	2	2	49	4	12	2	4	4	2	1	6	5	4	1	6	1	1	0	0	0	1	1	38	2	1	4	1	1	1	1	1	7	0	3	0	0	1	1
1575	Vangu	2	1	24	2	3	1	1	12	2	2	2	31	2	12	2	7	4	1	1	3	1	1	1	2	4	1	4	1	0	1	1	50	2	2	4	2		1	1	1	3	0	3	0	0	1	1
1576	Vangu	2	1	19	1	3	1	1	8	2	1	1	25	2	10	2	4	3	1	1	3	2	1	1	3	5	1	0	0	0	1	1	41	2	1	1	1	2	1	1	1	7	0	2	0	0	1	1
1577	Vangu	2	1	23	2	3	1	1	8	2	2	2	27	2	11	2	8	3	2	3	10	1	1	1	7	2	1	7	1	0	1	1	38	2	1	4	1	2	1	1	1	7	0	3	0	0	1	1
1578	Vangu	2	1	18	1	3	1	1	8	2	1	1	25	2	10	2	7	3	2	1	4	2	2	1	6	2	1	7	1	0	1	1	12	1	1	4	2		1	1	1	7	0	3	0	0	1	1
1579	Vangu	2	1	35	3	3	1	1	9	2	7	2	45	4	12	2	4	3	2	1	4	5	5	1	6	2	1	0	0	0	1	1	38	2	1	5	1	2	1	1	1	7	0	2	0	0	1	1
1580	Vangu	2	1	32	2	3	1	1	4	1	6	3	35	3	6	1	2	4	2	1	5	2	2	1	4	4	1	0	0	0	1	1	38	2	1	4	2	2	1	1	1	3	0	2	0	0	1	1
1581	Vangu	2	1	17	1	3	1	1	10	2	1	1	25	2	12	2	4	4	2	1	3	1	1	1	5	4	1	7	1	0	1	1	38	2	1	4	1	2	1	6		7	0	3	0	0	1	1
1582	Vangu	2	1	25	2	3	1	1	10	2	2	2	31	2	12	2	4	3	1	1	5	3	3	1	7	3	1	0	0	0	1	1	38	2	1	3	2	1	1	1	1	7	0	3	0	0	1	1
1583	Vangu	2	1	28	2	3	1	1	1	1	1	1	30	2	11	2	4	1	2	1	4	3	3	1	5	4	1	0	0	0	1	1	10	1	1	4	2		1	1	1	6	0	2	0	0	1	1
1584	Vangu	2	1	30	2	3	1	1	7	2	1	1	37	3	8	2	4	3	2	1	4	2	2	1	5	3	1	0	0	0	1	1	38	2	1	3	2	0	1	1	1	7	0	3	0	0	1	1
1585	Vangu	2	1	34	2	3	1	1	9	2	1	1	42	3	11	2	4	3	2	1	8	7	6	1	6	3	1	0	0	0	1	1	38	2	1	3	2		1	1	1	7	0	2	0	0	1	1
1586	Vangu	2	1	25	2	3	1	1	2	1	5	3		5	7	2	1	3	1	1	3	1	1	1	3	3	3	0	0	0	1	1	17	1	1	2	2		1	1	1	6	0	2	0	0	1	1
1587	Vangu	2	1	15	1	3	1	1	9	2	8	2	31	2	12	2	4	3	2	1	3	1	1	1	7	2	1	7	1	0	1	1	11	1	1	4	2	1	1	1	1	7	0	5	1	0	1	1
1588	Vangu	2	1	22	2	3	1	1	4	1	1	1	42	3	5	1	4	2	2	1	6	7	7	1	6	4	2	4	2	1	1	1	196	5	1	3	2		1	1	3	7	0	3	0	0	2		1
1589	Vangu	2	1	24	2	3	1	1	9	2	1	1	35	3	7	2	4	3	2	1	4	3	3	1	3	4	1	7	1	0	1	1	10	1	1	1	1	1	1	6		2	0	2	0	0	1	1
1590	Vangu	2	1	34	2	3	1	1	9	2	1	1	42	3	11	2	4	3	2	1	8	7	6	1	6	3	1	0	0	0	1	1	38	2	1	3	2		1	1	3	2	0	2	0	0	1	1
1591	Vangu	2	1	35	3	3	1	1	11	2	2	2	40	3	12	2	4	2	2	1	8	6	6	1	2	2	1	0	0	0	1	1	32	2	1	1	1	2	1	1	3	3	0	2	0	0	1	1
1592	Vangu	2	1	30	2	3	1	1	7	2	7	2	48	4	9	2	4	2	2	1	5	5	5	1	5	3	1	0	0	0	1	1	38	2	1	3	2	2	1	1	1	7	0	2	0	0	1	1
1593	Vangu	2	1	33	2	3	1	1	8	2	1	1	42	3	12	2	4	4	2	1	8	6	6	1	7	3	1	0	0	0	1	1	10	1	1	4	1	1	1	1	1	7	0	3	0	0	1	1
1594	Vangu	2	1	16	1	3	1	1	10	2	1	1	22	1	11	2	4	3	3	3	6	1	1	1	4	5	1	0	0	0	1	1	38	2	1	3	1	1	0			7	0	2	0	0	1	1
1595	Vangu	2	1	32	2	3	1	1	9	2	1	1	38	3	11	2	6	3	1	1	8	6	6	1	4	5	1	0	0	0	1	1	33	2	1	3	2	1	0			7	0	1	0	0	1	1
1596	Vangu	2	1	18	1	3	1	1	8	2	1	1	20	1	10	2	4	3	1	1	3	1	1	1	6	3	1	0	0	0	1	1	34	2	1	6	2		0			6	0	2	0	0	1	1
1597	Vangu	2	1	23	2	3	1	1	8	2	1	1	31	2	11	2	4	4	1	1	7	4	3	1	6	3	1	0	0	0	1	1	17	1	2	6	2		1	1	3	7	0	3	0	0	1	1
1598	Vangu	2	1	32	2	3	1	1	11	2	1	1	42	3	12	2	4	1	1	1	6	4	4	1	5	4	1	6	1	0	1	1	23	1	2	3	1	1	0			7	0	3	0	0	1	1
1599	Vangu	2	1	32	2	3	1	1	5	1	1	1	42	3	9	2	4	2	1	1	8	7	6	1	6	1	1	0	0	0	1	1	13	1	1	6	1	1	1	1	3	7	0	2	0	0	1	1
1600	Vangu	2	1	26	2	3	1	1	13	3	6	3	32	2	13	3	7	4	1	1	3	1	1	1	5	2	1	5	1	0	1	1	34	2	2	4	2	1	0			2	0	3	0	0	1	1
1601	Vangu	2	1	22	2	3	1	1	9	2	1	1	31	2	12	2	5	2	3	1	5	2	1	1	6	3	1	0	0	0	1	1	11	1	2	6	2	1	1	1	99	7	0	1	0	0	1	1
1602	Vangu	2	1	20	2	3	1	1	9	2	1	1	25	2	11	2	4	4	3	1	8	1	1	1	6	2	1	0	0	0	1	1	12	1	1	5	2	0	0			7	0	3	0	0	1	1
1603	Vangu	2	1	23	2	3	1	1	7	2	1	1	35	3	10	2	4	4	1	1	7	4	4	1	5	4	1	0	0	0	1	1	12	1	2	4	1	2	0			7	0	3	0	0	1	1
1604	Vangu	2	1	29	2	3	1	1	4	1	2	2	39	3	12	2	7	3	3	5	8	6	6	1	2	7	1	0	0	0	1	1	33	2	1	4	2		1	1	1	7	0	1	0	0	1	1
1605	Vangu	2	1	18	1	3	1	1	7	2	1	1	22	1	9	2	4	2	1	1	2	1	0	1	6	3	1	4	1	0	1	1	33	2	1	6	1	2	1	1	3	6	0	2	0	1	1	1
1606	Vangu	2	1	19	1	3	1	1	9	2	1	1	26	2	8	2	7	3	1	1	3	1	1	1	5	4	1	0	0	0	1	1	12	1	1	3	1	1	1	1	3	6	0	3	0	0	1	1
1607	Vangu	2	1	26	2	3	1	1	8	2	1	1	33	2	11	2	4	3	1	1	3	5	4	1	6	2	2	7	1	0	1	1	67	3	2	88	2	1	1	1	6	7	0	3	0	1	1	1
1608	Vangu	2	1	18	1	3	1	1	12	2	1	1	25	2	12	2	4	4	3	1	4	1	1	1	4	5	1	0	0	0	1	1	33	2	1	3	1	1	0			7	0	2	0	0	1	1
1609	Vangu	2	1	30	2	3	1	1	10	2	1	1	35	3	3	1	6	3	1	1	5	6	6	1	4	5	1	0	0	0	1	1	33	2	1	3	1	1	0			7	0	2	0	0	1	1
1610	Vangu	2	1	18	1	3	1	1	9	2	1	1	22	1	11	2	4	3	1	1	3	1	1	1	6	3	1	0	0	0	1	1	34	2	1	3	1	1	0			7	0	2	0	0	1	1
1611	Vangu	2	1	22	2	3	1	1	7	2	1	1	30	2	11	2	4	4	1	1	3	4	3	1	6	3	1	0	0	0	1	1	33	2	1	3	1	1	1	1	1	7	0	2	0	0	1	1
1612	Vangu	2	1	34	2	3	1	1	10	2	1	1	40	3	13	3	4	2	1	1	6	4	4	1	5	4	1	0	0	0	1	1	33	2	1	3	1	1	1	1	1	7	0	2	0	0	1	1
1613	Vangu	2	1	36	3	3	1	1	8	2	1	1	41	3	11	2	4	2	1	1	5	7	6	1	7	2	1	0	0	0	1	1	33	2	1	4	1	1	1	1	1	7	0	1	0	0	1	1
1614	Vangu	2	1	25	2	3	1	1	12	2	5	3	30	2	13	3	7	3	1	1	3	1	1	1	5	2	1	0	0	0	1	1	33	2	1	4	1	1	1	1	1	7	0	1	0	0	1	1
1615	Vangu	2	1	24	2	3	1	1	12	2	1	1	32	2	10	2	5	2	1	1	5	2	1	1	6	3	1	0	0	0	1	1	33	2	1	4	1	1	1	1	1	7	0	2	0	0	1	1
1616	Vangu	2	1	21	2	3	1	1	12	2	1	1	28	2	11	2	4	4	1	1	4	1	1	1	6	2	1	0	0	0	1	1	33	2	1	4	1	1	0			7	0	2	0	0	1	1
1617	Vangu	2	1	25	2	3	1	1	9	2	1	1	29	2	11	2	4	4	1	1	6	4	4	1	5	4	1	0	0	0	1	1	33	2	1	4	1	1	0			7	0	1	0	0	1	1
1618	Vangu	2	1	30	2	3	1	1	8	2	2	2	40	3	12	2	7	3	1	1	4	6	6	1	2	7	1	0	0	0	1	1	33	2	1	4	1	1	0			7	0	1	0	0	1	1
1619	Vangu	2	1	19	1	3	1	1	10	2	1	1	28	2	12	2	4	2	1	1	3	1	0	1	6	3	1	0	0	0	1	1	33	2	1	4	1	1	1	1	1	7	0	1	0	0	1	1
1620	Vangu	2	1	20	2	3	1	1	11	2	1	1	27	2	12	2	7	1	1	1	3	1	1	1	6	3	1	0	0	0	1	1	33	2	1	3	1	1	1	1	1	7	0	1	0	0	1	1
1621	Vangu	2	1	19	1	3	1	1	9	2	1	1	35	3	12	2	4	2	1	1	6	1	1	1	6	4	1	0	0	0	1	1	33	2	1	3	2	0	1	1	1	7	0	2	0	0	1	1
1622	Vangu	2	1	27	2	3	1	1	10	2	2	2	35	3	12	2	4	2	1	1	5	3	2	1	6	3	1	4	2	1	1	1	295	5	1	3	1	1	1	1	1	7	1	6	1	0	2		2
1623	Vangu	2	1	28	2	3	1	1	8	2	1	1	40	3	12	2	7	2	1	1	7	7	7	1	8	1	1	0	0	0	1	1	33	2	1	3	1	2	0			6	0	4	1	0	1	1
1624	Vangu	2	1	18	1	3	1	1	9	2	1	1	28	2	12	2	7	3	3	1	3	1	1	1	5	4	1	0	0	0	1	1	34	2	1	3	1	1	0			7	0	4	1	0	1	1
1625	Vangu	2	1	28	2	3	1	1	12	2	1	1	35	3	13	3	7	3	1	1	10	8	8	1	5	4	1	0	0	0	1	1	15	1	1	3	1	2	0			6	0	3	0	0	1	1
1626	Vangu	2	1	35	3	3	1	1	10	2	2	2	42	3	12	2	4	4	1	1	8	5	5	1	6	3	1	0	0	0	1	1	10	1	1	3	1	2	0			3	0	4	1	0	1	1
1627	Vangu	2	1	32	2	3	1	1	9	2	2	2	37	3	12	2	4	3	1	1	9	6	6	2			1	0	0	0	1	1	11	1	1	4	1	2	1	1	1	7	0	2	0	0	1	1
[truncated: 39 more columns]
